# Supplementary material for: Potential of SP1 as a prognostic marker and therapeutic target in acute myocardial infarction: a bioinformatics, Mendelian randomization and experimental validation study
Source: Front Immunol. 2026 Feb 17;17:1742618. doi: 10.3389/fimmu.2026.1742618 (PMC12953116; doi:10.3389/fimmu.2026.1742618)
Supplement: Supplementary file 1 [file DataSheet1.xlsx]

## Sheet: S1
SMR results （Exposure: Genes from the Artery_Coronary, Outcome: AMI--- finn-b-I9_MI)
probeID	ProbeChr	Gene	Probe_bp	topSNP	topSNP_chr	topSNP_bp	A1	A2	Freq	b_GWAS	se_GWAS	p_GWAS	b_eQTL	se_eQTL	p_eQTL	b_SMR	se_SMR	p_SMR	p_HEIDI	nsnp_HEIDI	or	lci	uci	FDR
ENSG00000117450	1	PRDX1	45976708	rs17522918	1	45987574	A	C	0.082505	0.0185612	0.016231	0.252803	-0.339021	0.0590559	9.429649e-09	-0.0547494	0.0488168	0.262063	0.0156174	8	0.946722366853848	0.860337669365442	1.04178077029037	0.479914285714286
ENSG00000116157	1	GPX7	53068044	rs12089784	1	53068430	A	G	0.579523	0.00712396	0.00923718	0.440573	-0.847062	0.0597552	1.298603e-45	-0.0084102	0.0109211	0.441248	0.138993	20	0.991625066795832	0.970624542912592	1.0130799599886	0.705996
ENSG00000123836	1	PFKFB2	207222801	rs1560	1	207250631	G	A	0.44334	0.0205757	0.00921538	0.0255647	0.34905	0.0620032	1.806871e-08	0.0589477	0.028402	0.0379424			1.06071976364581	1.00328516436332	1.12144229472666	0.227654
ENSG00000134324	2	LPIN1	11817721	rs3795974	2	11924950	C	T	0.596421	0.0110966	0.00949188	0.24238	0.392319	0.0596578	4.82772e-11	0.0282846	0.0245736	0.249726	0.856121	5	1.02868840748573	0.980316641434132	1.07944698168895	0.479914285714286
ENSG00000079785	2	DDX1	15731302	rs10221770	2	15731998	G	A	0.577535	-0.0131867	0.00923531	0.153332	-0.186357	0.0260567	8.552739e-13	0.0707604	0.0505351	0.161446	0.887281	9	1.07332402662034	0.972107974319793	1.18507871198834	0.413493
ENSG00000115816	2	CEBPZ	37428755	rs10206380	2	37454286	G	A	0.558648	-0.0128977	0.00919652	0.16078	-0.203538	0.0342848	2.9084e-09	0.0633675	0.046427	0.172289	0.382224	20	1.0654183085228	0.972748781259286	1.16691605685293	0.413493
ENSG00000132305	2	IMMT	86371055	rs6749439	2	86400092	T	G	0.507952	0.0148708	0.00922097	0.106806	-0.215763	0.0388126	2.711817e-08	-0.0689219	0.0444986	0.121416	0.802218	12	0.933399575738455	0.855440142459631	1.01846374134803	0.413493
ENSG00000138363	2	ATIC	216176540	rs28366034	2	216176780	T	C	0.140159	0.00455231	0.0132129	0.730444	0.370529	0.057808	1.45851e-10	0.012286	0.035711	0.730817	0.483618	3	1.01236178293637	0.943925948782377	1.08575930227594	0.872066086956522
ENSG00000114857	3	NKTR	42642106	rs640689	3	42645143	A	G	0.347913	0.0186611	0.00974366	0.0554664	-0.182897	0.0289908	2.812066e-10	-0.102031	0.0556748	0.0668592	0.732899	4	0.903001558186676	0.8096496886594	1.00711681299811	0.267437
ENSG00000037474	5	NSUN2	6599352	rs3776446	5	6600793	C	T	0.673956	0.0140346	0.00928986	0.130853	-0.399174	0.0519037	1.46375e-14	-0.0351591	0.0237175	0.138231	0.312045	16	0.965451800656285	0.921598699660652	1.01139159564101	0.413493
ENSG00000186468	5	RPS23	81569177	rs3739	5	81569311	G	A	0.299205	-0.0117843	0.0099502	0.236283	-0.481479	0.0441609	1.117291e-27	0.0244752	0.0207875	0.239035	0.290859	20	1.02477717631808	0.983863314113295	1.06739243758563	0.479914285714286
ENSG00000197157	7	SND1	127292234	rs1348103	7	127391852	G	A	0.280318	-0.00367694	0.0111069	0.740606	-0.32816	0.0420114	5.663736e-15	0.0112047	0.0338764	0.740831	0.661187	20	1.01126770775883	0.946302452309299	1.08069293729521	0.872066086956522
ENSG00000136856	9	SLC2A8	130159421	rs1138740	9	130165995	T	C	0.232604	-0.0366166	0.00987442	0.000208718	-0.47342	0.074367	1.940272e-10	0.0773449	0.0241383	0.00135418	0.0860522	12	1.08041464715088	1.03048939688105	1.13275868078913	0.0162502
ENSG00000167325	11	RRM1	4115937	rs12806698	11	4115974	A	C	0.2833	-5.67516e-05	0.00962756	0.995297	0.270892	0.0443871	1.041301e-09	-0.000209499	0.0355402	0.995297	0.152365	19	0.999790522943383	0.932516632651169	1.07191770609557	0.995297
ENSG00000110700	11	RPS13	17095936	rs114306990	11	17260014	G	A	0.0188867	0.0228407	0.0847917	0.787642	0.712289	0.128782	3.184708e-08	0.0320666	0.119182	0.787887			1.03258627326092	0.817478954723164	1.30429585442716	0.872066086956522
ENSG00000173327	11	MAP3K11	65365226	rs2004649	11	65380916	A	G	0.440358	0.0297529	0.0092541	0.00130398	0.319006	0.043213	1.557148e-13	0.0932675	0.031641	0.0032017	0.0132422	12	1.09775534555089	1.03174458368726	1.16798945954131	0.0256136
ENSG00000084207	11	GSTP1	67351066	rs2370143	11	67351774	T	C	0.392644	-0.00199866	0.00963455	0.83566	-0.290115	0.0409215	1.345502e-12	0.0068892	0.0332236	0.83573	0.0209465	17	1.00691298512711	0.943433823507625	1.07466335672393	0.872066086956522
ENSG00000111321	12	LTBR	6484211	rs10849448	12	6493351	G	A	0.737575	0.00407628	0.0107466	0.704458	-0.391028	0.0463062	3.056269e-17	-0.0104245	0.0275107	0.704742	0.450986	11	0.989629646785734	0.937681001036958	1.04445630946367	0.872066086956522
ENSG00000185591	12	SP1	53773960	rs11170510	12	53743734	G	A	0.150099	0.0496312	0.0134589	0.000226365	0.402389	0.062043	8.835233e-11	0.123341	0.038476	0.00134749	0.268423	15	1.13127011829269	1.04909515972048	1.21988178925823	0.0162502
ENSG00000033800	15	PIAS1	68346517	rs72757592	15	68274787	G	A	0.109344	0.0145015	0.0132079	0.272228	0.415187	0.0683554	1.24804e-09	0.0349276	0.0323275	0.27995	0.865947	4	1.03554473264688	0.971966150224511	1.10328213905905	0.479914285714286
ENSG00000132600	16	PRMT7	68344877	rs1131933	16	68389772	T	C	0.402584	-0.00535244	0.0093533	0.567151	-0.488157	0.0527634	2.207216e-20	0.0109646	0.0191971	0.567891	0.103463	20	1.01102493152865	0.97369056975866	1.04979081026312	0.801728752941177
ENSG00000126858	17	RHOT1	30469473	rs7219053	17	30492931	C	T	0.194831	0.00889524	0.0128345	0.488265	-0.354085	0.0621694	1.230171e-08	-0.0251218	0.0365143	0.491454	0.415365	6	0.975191126515232	0.907837548255791	1.04754174913913	0.737182
ENSG00000213024	19	NUP62	50410082	rs2241701	19	50432810	C	T	0.0874751	0.00352375	0.0153445	0.81837	0.32932	0.060394	4.956672e-08	0.0107001	0.0466358	0.818528			1.01075755079692	0.922464793521558	1.10750115740771	0.872066086956522
ENSG00000240972	22	MIF	24236191	rs5760120	22	24266867	A	G	0.609344	-0.0184528	0.00951275	0.0524047	1.06891	0.0730781	1.890825e-48	-0.0172632	0.00897741	0.054485	0.764799	20	0.982884955267392	0.96574165000297	1.0003325788921	0.261528
Significant results （Exposure: Genes from the Artery_Coronary, Outcome: AMI---finn-b-I9_MI)
probeID	ProbeChr	Gene	Probe_bp	topSNP	topSNP_chr	topSNP_bp	A1	A2	Freq	b_GWAS	se_GWAS	p_GWAS	b_eQTL	se_eQTL	p_eQTL	b_SMR	se_SMR	p_SMR	p_HEIDI	nsnp_HEIDI	or	lci	uci	FDR
ENSG00000136856	9	SLC2A8	130159421	rs1138740	9	130165995	T	C	0.232604	-0.0366166	0.00987442	0.000208718	-0.47342	0.074367	1.940272e-10	0.0773449	0.0241383	0.00135418	0.0860522	12	1.08041464715088	1.03048939688105	1.13275868078913	0.0162502
ENSG00000185591	12	SP1	53773960	rs11170510	12	53743734	G	A	0.150099	0.0496312	0.0134589	0.000226365	0.402389	0.062043	8.835233e-11	0.123341	0.038476	0.00134749	0.268423	15	1.13127011829269	1.04909515972048	1.21988178925823	0.0162502
SMR results （Exposure: Genes from the Heart_Atrial_Appendage, Outcome: AMI--- finn-b-I9_MI)
probeID	ProbeChr	Gene	Probe_bp	topSNP	topSNP_chr	topSNP_bp	A1	A2	Freq	b_GWAS	se_GWAS	p_GWAS	b_eQTL	se_eQTL	p_eQTL	b_SMR	se_SMR	p_SMR	p_HEIDI	nsnp_HEIDI	or	lci	uci	FDR
ENSG00000008130	1	NADK	1682671	rs489788	1	1681719	G	A	0.452286	-0.00799749	0.00933257	0.391476	-0.157414	0.0247002	1.853806e-10	0.0508055	0.0598204	0.395714	0.973857	13	1.05211823638399	0.935716732992258	1.18299988052144	0.644449
ENSG00000116688	1	MFN2	12040238	rs2236055	1	12042261	G	A	0.474155	0.0123977	0.00937702	0.186123	-0.148292	0.0195409	3.228322e-14	-0.0836033	0.064186	0.19274	0.300893	20	0.919796066829843	0.811064367461137	1.0431043928165	0.549309
ENSG00000159339	1	PADI4	17634690	rs12737739	1	17660890	A	C	0.368787	0.00152881	0.00951886	0.872402	0.331854	0.0520074	1.760472e-10	0.00460688	0.028693	0.872442	0.786797	4	1.00461750798602	0.949678853961871	1.06273434766039	0.938286464150943
ENSG00000075151	1	EIF4G3	21132963	rs10916903	1	21247944	C	T	0.382704	0.00232642	0.0094206	0.804947	-0.181997	0.0277082	5.087721e-11	-0.0127827	0.051799	0.805082	0.0164215	20	0.987298651709222	0.89198252268192	1.09280014224499	0.899797082352941
ENSG00000116157	1	GPX7	53068044	rs12089784	1	53068430	A	G	0.579523	0.00712396	0.00923718	0.440573	-0.817448	0.0440429	6.737989e-77	-0.00871488	0.0113098	0.440967	0.0981795	20	0.991322984492036	0.969589892619489	1.01354321766622	0.679327078378378
ENSG00000162402	1	USP24	55532032	rs6703366	1	55673420	G	T	0.195825	-0.0230487	0.0120111	0.0549908	-0.305149	0.034786	1.752432e-18	0.0755326	0.0402922	0.0608449	4.809821e-06	20	1.07845838488833	0.996565798405858	1.16708047757253	0.269582771538462
ENSG00000117054	1	ACADM	76190036	rs12091720	1	76186949	A	G	0.304175	-0.00617498	0.0104451	0.554397	0.331494	0.02552	1.402352e-38	-0.0186277	0.0315418	0.554806	0.0496384	20	0.981544723327115	0.922701380727123	1.04414067651235	0.811251821428572
ENSG00000123836	1	PFKFB2	207222801	rs1564879	1	207251518	A	G	0.441352	0.0200774	0.009214	0.0293305	0.423776	0.0345205	1.21794e-34	0.0473774	0.0220825	0.031915	0.474352	20	1.04851764497768	1.00410409884171	1.09489569168949	0.227394
ENSG00000134324	2	LPIN1	11817721	rs3795974	2	11924950	C	T	0.596421	0.0110966	0.00949188	0.24238	0.500444	0.0491912	2.605135e-24	0.0221735	0.0190917	0.245471	0.960503	16	1.02242115915385	0.984869403381265	1.06140471325093	0.616201014705882
ENSG00000079785	2	DDX1	15731302	rs807626	2	15779723	T	C	0.422465	-0.00500706	0.00947255	0.597092	0.190341	0.0218256	2.757319e-18	-0.0263057	0.0498575	0.597765	0.643446	15	0.974037280894237	0.883356519962789	1.07402685453865	0.811251821428572
ENSG00000132305	2	IMMT	86371055	rs10901	2	86433240	T	C	0.475149	0.0148982	0.00916419	0.104013	-0.100134	0.0155396	1.165331e-10	-0.148783	0.0943869	0.114955	0.758836	17	0.861756095683573	0.716210383125896	1.03687908740811	0.436831
ENSG00000115368	2	WDR75	190306159	rs115414746	2	190326872	A	T	0.0377734	-0.024559	0.0230324	0.286298	-0.63405	0.0865176	2.326328e-13	0.0387335	0.0367083	0.291347	0.754654	8	1.0394934217364	0.967330785580069	1.11703937261265	0.616201014705882
ENSG00000138363	2	ATIC	216176540	rs28366034	2	216176780	T	C	0.140159	0.00455231	0.0132129	0.730444	0.498066	0.0464618	8.208637e-27	0.00913997	0.0265421	0.730577	0.643556	13	1.00918186707452	0.958023907199104	1.0630716344121	0.850815
ENSG00000197548	3	ATG7	11313995	rs6442241	3	11272005	G	A	0.161034	-0.0204479	0.0112742	0.0697236	-0.335027	0.0541315	6.049635e-10	0.0610336	0.0350668	0.0817719	0.431113	15	1.0629346281907	0.992332220565563	1.13856025269741	0.332928572142857
ENSG00000114857	3	NKTR	42642106	rs627664	3	42650393	G	A	0.347913	0.018639	0.00974436	0.0557738	-0.293808	0.0240152	2.039906e-34	-0.0634394	0.0335687	0.0587794	0.0913635	20	0.938530992555536	0.878768264004367	1.00235802778479	0.269582771538462
ENSG00000114770	3	ABCC5	183637722	rs3792585	3	183646222	G	A	0.479125	-0.0241921	0.00929438	0.00924443	0.180847	0.0331627	4.943444e-08	-0.133771	0.0569476	0.0188229	0.674551	6	0.874790368662068	0.782400676198513	0.978089887168953	0.214581
ENSG00000118564	4	FBXL5	15606162	rs13129739	4	15585354	T	C	0.338966	-0.0148099	0.00999533	0.138425	-0.137801	0.0247163	2.470878e-08	0.107473	0.0750523	0.152151	0.488292	7	1.11346079689916	0.961145469902413	1.28991394648844	0.464066
ENSG00000037474	5	NSUN2	6599352	rs2303711	5	6602544	C	T	0.675944	0.0143215	0.00928477	0.122957	-0.390495	0.031789	1.104641e-34	-0.0366752	0.0239636	0.125904	0.271562	20	0.963989188194845	0.919758764336981	1.01034661586121	0.448534
ENSG00000186468	5	RPS23	81569177	rs3739	5	81569311	G	A	0.299205	-0.0117843	0.0099502	0.236283	-0.476325	0.0314382	7.446922e-52	0.02474	0.0209532	0.237711	0.310099	20	1.02504857324574	0.983804311631887	1.06802192782652	0.616201014705882
ENSG00000156475	5	PPP2R2B	145967936	rs319215	5	146255753	A	G	0.114314	0.00584639	0.0136864	0.669257	-0.82051	0.0723238	7.856409e-30	-0.00712531	0.0166922	0.669477	0.936608	20	0.992900014836496	0.960941234736207	1.02592167327791	0.850815
ENSG00000211445	5	GPX3	150400124	rs2345000	5	150383263	A	C	0.361829	0.0186901	0.00945737	0.0481271	0.185222	0.0320395	7.423878e-09	0.100906	0.0539607	0.0614838	0.938403	9	1.10617265664647	0.995154804015531	1.22957548049301	0.269582771538462
ENSG00000137312	6	FLOT1	30695486	rs9501029	6	30697740	G	A	0.0526839	-0.0466276	0.0319789	0.14482	-0.375649	0.057413	6.032658e-11	0.124125	0.0872179	0.154689	0.97556	4	1.13215738182729	0.954257160105087	1.34322318009631	0.464066
ENSG00000096433	6	ITPR3	33588142	rs13192436	6	33599979	T	C	0.299205	0.00345846	0.010176	0.733959	0.213995	0.0332265	1.190873e-10	0.0161614	0.0476187	0.734314	0.174208	20	1.01629270181169	0.925731306693411	1.1157134346519	0.850815
ENSG00000189043	7	NDUFA4	10971578	rs6961017	7	10919417	A	G	0.578529	0.00866762	0.00919485	0.345854	0.0998311	0.0180978	3.463973e-08	0.0868228	0.0934393	0.352791	0.894984	15	1.09070338995261	0.90817496337657	1.30991706755611	0.616201014705882
ENSG00000127948	7	POR	75528518	rs7781268	7	75748183	A	G	0.232604	-0.0101178	0.00960735	0.292281	0.243234	0.0391814	5.369881e-10	-0.041597	0.0400627	0.299132	0.574291	10	0.959256282969057	0.886814108426242	1.0376161223332	0.616201014705882
ENSG00000197157	7	SND1	127292234	rs12706818	7	127501613	T	C	0.280318	-0.0059769	0.0111279	0.591193	-0.16446	0.0276441	2.694666e-09	0.0363426	0.0679385	0.592696	0.542316	9	1.0370110656295	0.907722231160997	1.18471478754307	0.811251821428572
ENSG00000131669	9	NINJ1	95883771	rs7032525	9	95882901	C	T	0.185885	-0.0105343	0.0114168	0.356163	-0.480202	0.0534562	2.632589e-19	0.0219372	0.0239001	0.358686	0.833067	18	1.02217958957651	0.975400623969612	1.07120201450616	0.616201014705882
ENSG00000136869	9	TLR4	120466610	rs1252041	9	120444797	G	A	0.892644	0.0126636	0.0115621	0.273398	-0.40348	0.0654121	6.903802e-10	-0.0313859	0.0291042	0.280855	0.149616	12	0.969101524629666	0.915367063367834	1.02599034051343	0.616201014705882
ENSG00000136856	9	SLC2A8	130159421	rs11794990	9	130171020	G	A	0.248509	-0.0216696	0.0094862	0.0223517	-0.605997	0.0568056	1.438152e-26	0.0357586	0.0160087	0.0255033	0.154933	20	1.03640562797217	1.00439116101627	1.06944054008355	0.221556638571429
ENSG00000107290	9	SETX	135136743	rs11788274	9	135233841	A	G	0.181909	-7.82201e-05	0.0118903	0.994751	0.256772	0.0418043	8.13675e-10	-0.000304629	0.0463069	0.994751	0.224076	5	0.999695417394703	0.912957314036376	1.09467432068806	0.995297
ENSG00000012779	10	ALOX5	45869661	rs11239594	10	46214731	A	G	0.22167	-0.00388438	0.0115945	0.737612	-0.177596	0.0305589	6.188127e-09	0.021872	0.0653942	0.73803	0.244386	11	1.02211294563989	0.899154292885871	1.16188609887142	0.850815
ENSG00000213551	10	DNAJC9	74943120	rs7080436	10	75391178	C	T	0.0695825	0.0374406	0.0180222	0.037759	-0.497274	0.07176	4.217775e-12	-0.0752917	0.0378356	0.0465943	0.026928	18	0.927472903020085	0.861181947277265	0.998866718648891	0.269582771538462
ENSG00000165637	10	VDAC2	76969912	rs11543	10	76970613	C	G	0.55169	0.00837647	0.00919047	0.362069	-0.106694	0.0178145	2.109142e-09	-0.0785093	0.0871303	0.367559	0.0861304	10	0.924493462102376	0.779358067909649	1.0966565904199	0.616201014705882
ENSG00000167325	11	RRM1	4115937	rs12806698	11	4115974	A	C	0.2833	-5.67516e-05	0.00962756	0.995297	0.279825	0.0313341	4.245893e-19	-0.000202811	0.0344057	0.995297	0.137871	20	0.999797209564761	0.934598752978829	1.06954396960995	0.995297
ENSG00000173327	11	MAP3K11	65365226	rs2004649	11	65380916	A	G	0.440358	0.0297529	0.0092541	0.00130398	0.206699	0.029144	1.318709e-12	0.143943	0.0491563	0.00340851	0.0215887	16	1.1548182820068	1.0487475597721	1.27161703694161	0.0647617
ENSG00000084207	11	GSTP1	67351066	rs6591251	11	67344689	C	T	0.406561	-0.00201819	0.0096301	0.834003	-0.299815	0.0340178	1.213161e-18	0.00673145	0.0321292	0.834049	0.0175571	20	1.0067541571316	0.945310549182232	1.07219149704672	0.914245690384615
ENSG00000149273	11	RPS3	75110530	rs34593568	11	75127406	A	G	0.0656064	-0.0416383	0.0145132	0.00411766	-0.483433	0.0504069	8.755994e-22	0.0861304	0.0313356	0.00598423	0.792926	7	1.08994844831636	1.0250205119001	1.1589891189446	0.0852753
ENSG00000111321	12	LTBR	6484211	rs10849448	12	6493351	G	A	0.737575	0.00407628	0.0107466	0.704458	-0.591031	0.0364299	3.424608e-59	-0.0068969	0.0181878	0.704535	0.509387	14	0.993126829031214	0.958347350420522	1.02916849314479	0.850815
ENSG00000185591	12	SP1	53773960	rs11170516	12	53752692	A	G	0.151093	0.0493471	0.0134587	0.000245839	0.385168	0.0418035	3.148409e-20	0.128118	0.0376075	0.000657474	0.217726	20	1.13668712386437	1.05591458859433	1.22363838090265	0.018738
ENSG00000139343	12	SNRPF	96252706	rs117452171	12	96226537	T	C	0.0874751	-0.0109837	0.020484	0.591814	0.325023	0.0589557	3.52755e-08	-0.0337936	0.0633206	0.593556			0.966771025585917	0.853933483841839	1.09451875772277	0.811251821428572
ENSG00000092096	14	SLC22A17	23815515	rs10130118	14	23815409	C	G	0.525845	0.00366743	0.00920326	0.690267	-0.312225	0.032433	6.163008e-22	-0.0117461	0.0295016	0.690519	0.267447	15	0.988322616120647	0.9327955481162	1.04715507648829	0.850815
ENSG00000089737	14	DDX24	94517266	rs75825150	14	94546945	A	G	0.0308151	-0.0329677	0.0221757	0.137105	-0.297415	0.0518802	9.882851e-09	0.110847	0.0770279	0.150134			1.11722395851159	0.960666769545214	1.29929483671347	0.464066
ENSG00000033800	15	PIAS1	68346517	rs4777011	15	68221174	C	G	0.374751	0.000556149	0.0103051	0.95696	-0.168098	0.0265158	2.304608e-10	-0.00330848	0.0613063	0.956962	0.380167	20	0.996696986989152	0.883849192161686	1.1239529239639	0.991760618181818
ENSG00000117906	15	RCN2	77223960	rs188260887	15	77197839	T	G	0.0159046	-0.0202415	0.0259381	0.435169	-0.579441	0.0949636	1.049349e-09	0.0349328	0.0451286	0.438888	0.98613	4	1.03555011749349	0.947887688302741	1.13131973236293	0.679327078378378
ENSG00000140545	15	MFGE8	89441916	rs3743388	15	89449137	G	C	0.32008	0.023809	0.0100467	0.0177959	-0.209566	0.0344116	1.12927e-09	-0.113611	0.0514424	0.0272087	0.0776806	11	0.892605111744684	0.806994759933749	0.98729747090074	0.221556638571429
ENSG00000140988	16	RPS2	2012053	rs1860236	16	2023372	C	A	0.154076	0.0104883	0.0112063	0.34931	-0.17777	0.0318899	2.48251e-08	-0.0589993	0.0639205	0.356002	0.0572567	6	0.942707429052069	0.831700000089404	1.06853107694413	0.616201014705882
ENSG00000169180	16	XPO6	28109300	rs205438	16	28093674	T	C	0.714712	0.0559716	0.0100946	2.94422e-08	-0.283853	0.0358158	2.274958e-15	-0.197185	0.0434021	5.54014e-06	0.104907	19	0.821038727097253	0.75408278995541	0.893939764138284	0.000315788
ENSG00000132600	16	PRMT7	68344877	rs79543001	16	68387341	T	C	0.11332	0.00530323	0.0129374	0.681868	0.513311	0.0481043	1.394167e-26	0.0103314	0.0252224	0.68209	0.446365	20	1.01038495318053	0.961650207601756	1.06158949017395	0.850815
ENSG00000189091	16	SF3B3	70557691	rs8049641	16	70559548	C	A	0.420477	0.000989294	0.00958845	0.917824	-0.191457	0.0254576	5.451462e-14	-0.00516719	0.0500862	0.917831	0.183501	20	0.994846136962052	0.901823781677001	1.09746366899736	0.968821927777778
ENSG00000141504	17	SAT2	7529552	rs858520	17	7530271	T	C	0.388668	-0.00535482	0.00952771	0.574098	0.428363	0.0313322	1.499398e-42	-0.0125007	0.0222609	0.574422	0.166167	20	0.987577109189663	0.945414272455118	1.0316202907141	0.811251821428572
ENSG00000030582	17	GRN	42422614	rs5848	17	42430244	T	C	0.301193	-0.00313105	0.00967384	0.746194	-0.339909	0.0348086	1.589692e-22	0.00921144	0.0284757	0.746329	0.340527	7	1.00925399588005	0.954468219321782	1.06718443587743	0.850815
ENSG00000132471	17	WBP2	73841780	rs77685513	17	73873924	T	C	0.0178926	0.0449469	0.0396061	0.25644	-0.722168	0.125947	9.814358e-09	-0.0622388	0.0559072	0.2656			0.939658469554208	0.842133343564301	1.04847770979815	0.616201014705882
ENSG00000171791	18	BCL2	60790579	rs11152372	18	60860930	T	G	0.699801	0.0092505	0.00941692	0.325939	-0.381296	0.0567745	1.868228e-11	-0.0242607	0.0249599	0.331058	0.065053	12	0.976031225246873	0.929431561408956	1.02496729421667	0.616201014705882
ENSG00000104823	19	ECH1	39306062	rs2116852	19	39350452	G	A	0.421471	0.0106298	0.00919139	0.247477	-0.165868	0.0292073	1.354909e-08	-0.0640859	0.0565512	0.257115	0.495114	14	0.937924428361851	0.839518931328437	1.04786467641162	0.616201014705882
ENSG00000240972	22	MIF	24236191	rs5760120	22	24266867	A	G	0.609344	-0.0184528	0.00951275	0.0524047	0.871975	0.0605598	5.282279e-47	-0.0211621	0.011008	0.0545518	0.482569	20	0.979060246039787	0.958162606527285	1.00041	0.269582771538462
ENSG00000100097	22	LGALS1	38071615	rs929039	22	38071511	C	T	0.33002	-0.00972903	0.00990649	0.326057	-0.382375	0.033459	3.023765e-30	0.0254437	0.0260033	0.327837	0.874132	18	1.02577015378507	0.97480018446248	1.07940522085195	0.616201014705882
ENSG00000073150	22	PANX2	50609160	rs6010198	22	50610628	A	G	0.743539	-0.010576	0.011209	0.34541	0.443869	0.0750507	3.333777e-09	-0.0238269	0.0255723	0.351468	0.65944	12	0.976454719441634	0.928719421363373	1.02664356660071	0.616201014705882
Significant results（Exposure: Genes from the Heart_Atrial_Appendage, Outcome: AMI---finn-b-I9_MI)
probeID	ProbeChr	Gene	Probe_bp	topSNP	topSNP_chr	topSNP_bp	A1	A2	Freq	b_GWAS	se_GWAS	p_GWAS	b_eQTL	se_eQTL	p_eQTL	b_SMR	se_SMR	p_SMR	p_HEIDI	nsnp_HEIDI	or	lci	uci	FDR
ENSG00000123836	1	PFKFB2	207222801	rs1564879	1	207251518	A	G	0.441352	0.0200774	0.009214	0.0293305	0.423776	0.0345205	1.21794e-34	0.0473774	0.0220825	0.031915	0.474352	20	1.04851764497768	1.00410409884171	1.09489569168949	0.227394
ENSG00000114770	3	ABCC5	183637722	rs3792585	3	183646222	G	A	0.479125	-0.0241921	0.00929438	0.00924443	0.180847	0.0331627	4.943444e-08	-0.133771	0.0569476	0.0188229	0.674551	6	0.874790368662068	0.782400676198513	0.978089887168953	0.214581
ENSG00000136856	9	SLC2A8	130159421	rs11794990	9	130171020	G	A	0.248509	-0.0216696	0.0094862	0.0223517	-0.605997	0.0568056	1.438152e-26	0.0357586	0.0160087	0.0255033	0.154933	20	1.03640562797217	1.00439116101627	1.06944054008355	0.221556638571429
ENSG00000149273	11	RPS3	75110530	rs34593568	11	75127406	A	G	0.0656064	-0.0416383	0.0145132	0.00411766	-0.483433	0.0504069	8.755994e-22	0.0861304	0.0313356	0.00598423	0.792926	7	1.08994844831636	1.0250205119001	1.1589891189446	0.0852753
ENSG00000185591	12	SP1	53773960	rs11170516	12	53752692	A	G	0.151093	0.0493471	0.0134587	0.000245839	0.385168	0.0418035	3.148409e-20	0.128118	0.0376075	0.000657474	0.217726	20	1.13668712386437	1.05591458859433	1.22363838090265	0.018738
ENSG00000140545	15	MFGE8	89441916	rs3743388	15	89449137	G	C	0.32008	0.023809	0.0100467	0.0177959	-0.209566	0.0344116	1.12927e-09	-0.113611	0.0514424	0.0272087	0.0776806	11	0.892605111744684	0.806994759933749	0.98729747090074	0.221556638571429
SMR results （Exposure: Genes from the Heart_left_Ventricle, Outcome: AMI--- finn-b-I9_MI)
probeID	ProbeChr	Gene	Probe_bp	topSNP	topSNP_chr	topSNP_bp	A1	A2	Freq	b_GWAS	se_GWAS	p_GWAS	b_eQTL	se_eQTL	p_eQTL	b_SMR	se_SMR	p_SMR	p_HEIDI	nsnp_HEIDI	or	lci	uci	FDR
ENSG00000008130	1	NADK	1682671	rs489788	1	1681719	G	A	0.452286	-0.00799749	0.00933257	0.391476	-0.179005	0.024357	1.993449e-13	0.0446775	0.052489	0.394671	0.736583	15	1.04569057031477	0.943460349465907	1.15899811737105	0.597339891891892
ENSG00000159339	1	PADI4	17634690	rs12737739	1	17660890	A	C	0.368787	0.00152881	0.00951886	0.872402	0.332811	0.0444458	6.9919e-14	0.00459363	0.028608	0.872431	0.917567	11	1.00460419689222	0.949824498381127	1.06254323207455	0.888293178181818
ENSG00000158828	1	PINK1	20959948	rs35731336	1	20961551	A	G	0.101392	0.00504024	0.0167272	0.763171	0.198601	0.0345891	9.371666e-09	0.0253787	0.0843411	0.763486	0.551567	4	1.02570348089197	0.86941921780162	1.21008094734105	0.810546324528302
ENSG00000075151	1	EIF4G3	21132963	rs9426652	1	21458151	A	G	0.470179	-0.00858125	0.00918019	0.349914	-0.134851	0.0244224	3.359085e-08	0.0636351	0.0690452	0.356714	0.278168	19	1.06570345261274	0.93081615468985	1.22013766433731	0.559781444444444
ENSG00000117450	1	PRDX1	45976708	rs17522918	1	45987574	A	C	0.082505	0.0185612	0.016231	0.252803	-0.281582	0.0363079	8.807668e-15	-0.0659176	0.0582655	0.257916	0.019001	6	0.936208004652976	0.835171672044681	1.04946738175456	0.481442266666667
ENSG00000116157	1	GPX7	53068044	rs12089784	1	53068430	A	G	0.579523	0.00712396	0.00923718	0.440573	-0.58755	0.0411389	2.829224e-46	-0.0121249	0.0157444	0.441238	0.152607	20	0.987948310411637	0.957926789574318	1.01891070869721	0.650245178947368
ENSG00000162402	1	USP24	55532032	rs6671533	1	55670896	C	G	0.196819	-0.0231238	0.0120132	0.0542463	-0.185788	0.0297135	4.035708e-10	0.124463	0.0676554	0.0658173	0.000409988	15	1.13254011570073	0.991891468933111	1.29313251887432	0.263269
ENSG00000117054	1	ACADM	76190036	rs12091720	1	76186949	A	G	0.304175	-0.00617498	0.0104451	0.554397	0.255852	0.0252802	4.474963e-24	-0.024135	0.0408944	0.555071	0.0599855	20	0.976153920083095	0.900965760284397	1.05761674604905	0.722883293023256
ENSG00000135828	1	RNASEL	182542769	rs3738579	1	182556036	G	A	0.359841	0.0154113	0.00949194	0.104457	0.369914	0.0386849	1.152471e-21	0.0416618	0.0260271	0.109441	0.095416	9	1.04254183147407	0.990692271582568	1.09710502600071	0.321656
ENSG00000123836	1	PFKFB2	207222801	rs1060286	1	207250300	A	G	0.60338	0.00900656	0.00953234	0.344739	0.186389	0.0255058	2.717196e-13	0.0483213	0.0515679	0.348737	0.4583	5	1.04950780801671	0.948615444793301	1.16113083034194	0.559781444444444
ENSG00000143799	1	PARP1	226548392	rs3219142	1	226552068	A	G	0.188867	-0.0190204	0.0113658	0.0942345	-0.158944	0.0289267	3.913285e-08	0.119667	0.0747511	0.109404			1.12712145763436	0.973512	1.30496883074131	0.321656
ENSG00000134324	2	LPIN1	11817721	rs3795974	2	11924950	C	T	0.596421	0.0110966	0.00949188	0.24238	0.173158	0.0287124	1.631738e-09	0.0640837	0.0558367	0.251094	0.670304	6	1.06618163442974	0.955656985589581	1.1894887964367	0.481442266666667
ENSG00000079785	2	DDX1	15731302	rs10929377	2	15737268	G	A	0.584493	-0.014759	0.00929477	0.112312	0.294245	0.0221627	3.165386e-40	-0.0501589	0.0318137	0.114877	0.673981	20	0.951078286153421	0.893585058442295	1.01227062588686	0.321656
ENSG00000071054	2	MAP4K4	102313312	rs34562738	2	102376755	A	G	0.793241	0.0263705	0.0122105	0.0307999	0.189886	0.0341142	2.603745e-08	0.138875	0.068975	0.0440707	0.996189	7	1.14898046846826	1.0036907942688	1.31530160928027	0.253376049230769
ENSG00000115368	2	WDR75	190306159	rs115414746	2	190326872	A	T	0.0377734	-0.024559	0.0230324	0.286298	-0.528523	0.0766971	5.538563e-12	0.0464672	0.0440974	0.292002	0.709496	7	1.04756371841506	0.960824312598686	1.14213361355474	0.51522
ENSG00000138363	2	ATIC	216176540	rs28366034	2	216176780	T	C	0.140159	0.00455231	0.0132129	0.730444	0.349528	0.0336819	3.144971e-25	0.0130242	0.0378229	0.730586	0.502195	18	1.01310938431025	0.940720992899418	1.09106805559217	0.810546324528302
ENSG00000197548	3	ATG7	11313995	rs6442241	3	11272005	G	A	0.161034	-0.0204479	0.0112742	0.0697236	-0.357674	0.0509614	2.242201e-12	0.0571691	0.0325563	0.0790874	0.452955	13	1.05883484422992	0.99338075634844	1.1286017171065	0.295259738666667
ENSG00000114857	3	NKTR	42642106	rs2976533	3	42655046	G	A	0.347913	0.0186089	0.00974372	0.0561539	-0.351045	0.0270121	1.291797e-38	-0.05301	0.0280544	0.0588194	0.0964628	20	0.948370528729592	0.897630626826316	1.00197857880898	0.253376049230769
ENSG00000163644	4	PPM1K	89178772	rs1440582	4	89208126	A	G	0.054672	0.0706134	0.0241417	0.00344501	-0.362483	0.0549258	4.125338e-11	-0.194805	0.0728492	0.00749338	0.00923561	4	0.8229951264595	0.713488163179739	0.949309341247558	0.0839258
ENSG00000037474	5	NSUN2	6599352	rs2303707	5	6605532	A	C	0.672962	0.013352	0.0092862	0.150482	-0.265039	0.0331494	1.292598e-15	-0.0503775	0.0355992	0.15703	0.349397	16	0.950870403162506	0.886785695357388	1.01958627472677	0.368690466666667
ENSG00000171530	5	TBCA	76986991	rs254385	5	77054803	G	A	0.514911	0.0029272	0.00940065	0.75551	-0.177487	0.0244956	4.302863e-13	-0.0164925	0.0530142	0.755728	0.936997	10	0.983642756683683	0.88656544514687	1.09134985812129	0.810546324528302
ENSG00000186468	5	RPS23	81569177	rs111772743	5	81569088	T	C	0.298211	-0.0114457	0.00995596	0.250296	-0.375766	0.0282345	2.058781e-40	0.0304596	0.0265938	0.252057	0.316492	20	1.03092823970657	0.978568736311001	1.08608930163768	0.481442266666667
ENSG00000137312	6	FLOT1	30695486	rs9501029	6	30697740	G	A	0.0526839	-0.0466276	0.0319789	0.14482	-0.316601	0.0560508	1.618817e-08	0.147276	0.104318	0.15801	0.926555	5	1.1586737128471	0.944417182353429	1.42153785205113	0.368690466666667
ENSG00000112062	6	MAPK14	35995488	rs9368897	6	35992332	C	T	0.244533	-0.0152487	0.010096	0.130949	-0.20107	0.0366301	4.037607e-08	0.0758378	0.0520774	0.145323	0.433316	7	1.07878758062012	0.974107215385335	1.19471719921491	0.368690466666667
ENSG00000112096	6	SOD2	160090089	rs5746105	6	160112638	G	A	0.329026	-0.0230795	0.00967204	0.0170232	0.150372	0.0263314	1.12476e-08	-0.153483	0.06971	0.0276843	0.0959038	4	0.857715345235758	0.748177821487066	0.983289790641854	0.219041
ENSG00000003147	7	ICA1	8152814	rs57398382	7	8324191	G	A	0.0238569	0.0502245	0.0299486	0.0935384	-0.720097	0.108301	2.950241e-11	-0.0697469	0.0428921	0.103929			0.932629838648678	0.857430274315249	1.01442466168166	0.321656
ENSG00000189043	7	NDUFA4	10971578	rs62438413	7	10937537	A	T	0.284294	0.00754951	0.0101579	0.457349	0.129175	0.0209317	6.774727e-10	0.058444	0.0792049	0.460585	0.887658	20	1.06018561363783	0.90773971042857	1.23823329799459	0.661352820512821
ENSG00000131669	9	NINJ1	95883771	rs7032525	9	95882901	C	T	0.185885	-0.0105343	0.0114168	0.356163	-0.347581	0.0468983	1.249963e-13	0.0303075	0.0331	0.359859	0.801784	16	1.03077144744566	0.966022164901735	1.09986066104115	0.559781444444444
ENSG00000136869	9	TLR4	120466610	rs1329057	9	120441946	T	C	0.800199	0.0125407	0.0101483	0.216552	-0.372731	0.0457633	3.800158e-16	-0.0336454	0.0275385	0.221798	0.252037	15	0.966914311669146	0.916108144129449	1.02053812325732	0.460025066666667
ENSG00000136856	9	SLC2A8	130159421	rs11794990	9	130171020	G	A	0.248509	-0.0216696	0.0094862	0.0223517	-0.714018	0.0577867	4.515524e-35	0.0303488	0.0135108	0.0246871	0.148733	20	1.03081401918554	1.00387512094035	1.05847582033322	0.219041
ENSG00000107290	9	SETX	135136743	rs3780823	9	135156362	T	C	0.153082	0.0135536	0.0127538	0.28791	0.262314	0.040786	1.263714e-10	0.0516694	0.0492796	0.294411	0.236787	5	1.05302755405161	0.956075287898203	1.1598114119544	0.51522
ENSG00000012779	10	ALOX5	45869661	rs3824617	10	46167847	T	C	0.23161	-0.00341048	0.0115065	0.766929	-0.229352	0.0322603	1.16541e-12	0.0148701	0.0502132	0.767124	0.310872	20	1.01498120999277	0.919847142683899	1.11995440202439	0.810546324528302
ENSG00000213551	10	DNAJC9	74943120	rs78464723	10	75264388	A	G	0.0119284	0.048176	0.0770599	0.531856	-1.03341	0.162425	1.986654e-10	-0.0466185	0.0749277	0.533824	0.526002	7	0.954451451371395	0.824088961429798	1.10543596099675	0.721365866666667
ENSG00000110700	11	RPS13	17095936	rs80288693	11	17128346	G	A	0.0188867	-0.0334605	0.0874211	0.701904	0.311825	0.0564964	3.401997e-08	-0.107305	0.281026	0.702585			0.89825166444847	0.517826020965775	1.55816050182186	0.810546324528302
ENSG00000173327	11	MAP3K11	65365226	rs2004649	11	65380916	A	G	0.440358	0.0297529	0.0092541	0.00130398	0.155879	0.0244953	1.97044e-10	0.190872	0.066514	0.0041093	0.025462	10	1.21030452318709	1.06237244197762	1.3788356897891	0.0839258
ENSG00000084207	11	GSTP1	67351066	rs6591249	11	67341658	A	G	0.408549	-0.00238608	0.00961897	0.804088	-0.216659	0.0268471	7.024151e-16	0.0110131	0.0444178	0.804179	0.0125368	19	1.01107396742694	0.926773770470455	1.10304218805148	0.833963096296296
ENSG00000149273	11	RPS3	75110530	rs3094303	11	75114071	G	A	0.0666004	-0.0417915	0.0145133	0.00398272	-0.340727	0.0403057	2.825318e-17	0.122654	0.0449984	0.00641578	0.10271	8	1.13049320262251	1.03505766071366	1.23472819890491	0.0839258
ENSG00000111321	12	LTBR	6484211	rs10849448	12	6493351	G	A	0.737575	0.00407628	0.0107466	0.704458	-0.558682	0.0318895	1.020692e-68	-0.00729624	0.0192401	0.704525	0.518523	14	0.992730312940946	0.955990946656651	1.03088159744444	0.810546324528302
ENSG00000185591	12	SP1	53773960	rs11170569	12	53913426	G	T	0.143141	0.0472978	0.0155088	0.0022905	0.277599	0.0478244	6.453991e-09	0.170382	0.0631094	0.00693848	0.254911	13	1.1857577242668	1.04779460175671	1.34188645207856	0.0839258
ENSG00000166888	12	STAT6	57489191	rs73118440	12	57504197	T	G	0.0685885	0.0401133	0.0173845	0.0210315	0.379655	0.0633454	2.054861e-09	0.105657	0.0490665	0.0312915	0.223846	5	1.11144058699778	1.00953180099181	1.22363671675559	0.219041
ENSG00000139343	12	SNRPF	96252706	rs79635296	12	96271727	T	C	0.0894632	-0.0126093	0.0205438	0.539362	0.341358	0.0504706	1.346999e-11	-0.0369386	0.0604299	0.541024	0.716932	5	0.963735306880311	0.856088770810014	1.08491756158522	0.721365866666667
ENSG00000089157	12	RPLP0	120634489	rs12581892	12	120615806	A	G	0.0695825	-0.00177144	0.0153889	0.908357	0.290514	0.0509701	1.200212e-08	-0.00609761	0.0529821	0.908375	0.77667	8	0.993920942695668	0.895885623947235	1.10268410824196	0.908375
ENSG00000140545	15	MFGE8	89441916	rs4932447	15	89446521	A	C	0.305169	0.0214932	0.0102637	0.0362518	-0.187687	0.0326589	9.090598e-09	-0.114516	0.0582026	0.0491205	0.0840927	9	0.891797669541262	0.795652221717239	0.999561192304271	0.253376049230769
ENSG00000132600	16	PRMT7	68344877	rs79543001	16	68387341	T	C	0.11332	0.00530323	0.0129374	0.681868	0.639794	0.0554791	9.082288e-31	0.00828896	0.020234	0.682058	0.612099	20	1.00832340854403	0.969117243583875	1.04911568022249	0.810546324528302
ENSG00000189091	16	SF3B3	70557691	rs8053436	16	70591857	G	A	0.331014	-0.00423656	0.0102585	0.67962	-0.114795	0.0207145	2.994448e-08	0.0369054	0.0896114	0.680458	0.0211168	4	1.03759485972148	0.870460459109238	1.23682021584547	0.810546324528302
ENSG00000257017	16	HP	72088491	rs12445586	16	72126276	T	C	0.371769	0.0426969	0.00948561	6.75616e-06	0.455056	0.0694707	5.740993e-11	0.0938278	0.0252921	0.000207454	0.949669	19	1.0983705902157	1.04524915621754	1.1541917506219	0.0116174
ENSG00000103264	16	FBXO31	87360593	rs933717	16	87415250	C	T	0.441352	0.0136591	0.00922105	0.138527	0.240499	0.0344208	2.807782e-12	0.0567948	0.0391935	0.147313	0.0769912	20	1.05843859651011	0.980174697940426	1.14295162376288	0.368690466666667
ENSG00000141504	17	SAT2	7529552	rs8068222	17	7468688	T	G	0.384692	-0.00479024	0.00951604	0.614693	0.348724	0.031204	5.366735e-29	-0.0137365	0.0273158	0.615051	0.21564	20	0.986357415202268	0.934937620464327	1.04060520106284	0.782792818181818
ENSG00000070540	17	WIPI1	66417089	rs3897877	17	66428751	T	C	0.127237	0.00942784	0.015147	0.533664	-0.184806	0.024856	1.045067e-13	-0.0510148	0.0822483	0.535091	0.055347	8	0.950264606512177	0.808785557610475	1.11649226904796	0.721365866666667
ENSG00000171791	18	BCL2	60790579	rs4987790	18	60861693	G	T	0.749503	0.0193109	0.00961609	0.0446231	-0.309304	0.0451361	7.24688e-12	-0.0624334	0.0323969	0.0539621	0.348073	13	0.939475629806917	0.881675394643702	1.00106509080678	0.253376049230769
ENSG00000104823	19	ECH1	39306062	rs4499346	19	39319018	C	T	0.132207	-0.0049586	0.0148755	0.738878	-0.210249	0.0383404	4.164196e-08	0.0235844	0.0708824	0.739341	0.396026	7	1.02386471128169	0.891058582958414	1.17646467589983	0.810546324528302
ENSG00000213024	19	NUP62	50410082	rs4802635	19	50401320	G	A	0.557654	-0.0124907	0.00924161	0.176512	0.207344	0.0323157	1.397133e-10	-0.0602414	0.0455495	0.185986	0.745464	14	0.941537219063808	0.861122575995763	1.02946126323225	0.416608
ENSG00000271303	20	SRXN1	627259	rs6107703	20	633968	A	G	0.429423	-0.0160041	0.00934616	0.086828	-0.222114	0.0381996	6.079068e-09	0.0720535	0.043865	0.100461	0.599357	5	1.07471283966271	0.986174561488552	1.17120004189979	0.321656
ENSG00000184787	21	UBE2G2	46188955	rs674696	21	46179598	T	C	0.315109	-0.0122963	0.00951652	0.196323	0.191526	0.0349611	4.295176e-08	-0.0642017	0.0510512	0.208539			0.937815823001418	0.848519636475432	1.03650932761565	0.449160061538462
ENSG00000240972	22	MIF	24236191	rs5760120	22	24266867	A	G	0.609344	-0.0184528	0.00951275	0.0524047	0.662265	0.0594859	8.65337e-29	-0.0278632	0.0145804	0.0560038	0.716867	20	0.972521398628995	0.945122449209079	1.00071463923302	0.253376049230769
ENSG00000100097	22	LGALS1	38071615	rs62236667	22	38061520	G	C	0.328032	-0.00945242	0.00990063	0.339714	-0.39335	0.0350529	3.19415e-29	0.0240306	0.025261	0.341456	0.637764	19	1.02432166165391	0.974840939760535	1.07631391310993	0.559781444444444
Significant results （Exposure: Genes from the Heart_left_Ventricle, Outcome: AMI---finn-b-I9_MI)
probeID	ProbeChr	Gene	Probe_bp	topSNP	topSNP_chr	topSNP_bp	A1	A2	Freq	b_GWAS	se_GWAS	p_GWAS	b_eQTL	se_eQTL	p_eQTL	b_SMR	se_SMR	p_SMR	p_HEIDI	nsnp_HEIDI	or	lci	uci	FDR
ENSG00000071054	2	MAP4K4	102313312	rs34562738	2	102376755	A	G	0.793241	0.0263705	0.0122105	0.0307999	0.189886	0.0341142	2.603745e-08	0.138875	0.068975	0.0440707	0.996189	7	1.14898046846826	1.0036907942688	1.31530160928027	0.253376049230769
ENSG00000112096	6	SOD2	160090089	rs5746105	6	160112638	G	A	0.329026	-0.0230795	0.00967204	0.0170232	0.150372	0.0263314	1.12476e-08	-0.153483	0.06971	0.0276843	0.0959038	4	0.857715345235758	0.748177821487066	0.983289790641854	0.219041
ENSG00000136856	9	SLC2A8	130159421	rs11794990	9	130171020	G	A	0.248509	-0.0216696	0.0094862	0.0223517	-0.714018	0.0577867	4.515524e-35	0.0303488	0.0135108	0.0246871	0.148733	20	1.03081401918554	1.00387512094035	1.05847582033322	0.219041
ENSG00000149273	11	RPS3	75110530	rs3094303	11	75114071	G	A	0.0666004	-0.0417915	0.0145133	0.00398272	-0.340727	0.0403057	2.825318e-17	0.122654	0.0449984	0.00641578	0.10271	8	1.13049320262251	1.03505766071366	1.23472819890491	0.0839258
ENSG00000185591	12	SP1	53773960	rs11170569	12	53913426	G	T	0.143141	0.0472978	0.0155088	0.0022905	0.277599	0.0478244	6.453991e-09	0.170382	0.0631094	0.00693848	0.254911	13	1.1857577242668	1.04779460175671	1.34188645207856	0.0839258
ENSG00000166888	12	STAT6	57489191	rs73118440	12	57504197	T	G	0.0685885	0.0401133	0.0173845	0.0210315	0.379655	0.0633454	2.054861e-09	0.105657	0.0490665	0.0312915	0.223846	5	1.11144058699778	1.00953180099181	1.22363671675559	0.219041
ENSG00000140545	15	MFGE8	89441916	rs4932447	15	89446521	A	C	0.305169	0.0214932	0.0102637	0.0362518	-0.187687	0.0326589	9.090598e-09	-0.114516	0.0582026	0.0491205	0.0840927	9	0.891797669541262	0.795652221717239	0.999561192304271	0.253376049230769
ENSG00000257017	16	HP	72088491	rs12445586	16	72126276	T	C	0.371769	0.0426969	0.00948561	6.75616e-06	0.455056	0.0694707	5.740993e-11	0.0938278	0.0252921	0.000207454	0.949669	19	1.0983705902157	1.04524915621754	1.1541917506219	0.0116174
SMR results （Exposure: Genes from the Whole_Blood, Outcome: AMI--- finn-b-I9_MI)
probeID	ProbeChr	Gene	Probe_bp	topSNP	topSNP_chr	topSNP_bp	A1	A2	Freq	b_GWAS	se_GWAS	p_GWAS	b_eQTL	se_eQTL	p_eQTL	b_SMR	se_SMR	p_SMR	p_HEIDI	nsnp_HEIDI	or	lci	uci	FDR
ENSG00000116688	1	MFN2	12040238	rs2336384	1	12046063	T	G	0.657058	0.0041432	0.0103923	0.69013	-0.633137	0.0246478	1.618959e-145	-0.00654392	0.016416	0.690164	0.287901	20	0.993477444815865	0.96202072970375	1.02596274995218	0.85343
ENSG00000159339	1	PADI4	17634690	rs1886303	1	17632382	T	C	0.421471	0.00740462	0.00927656	0.424751	0.163114	0.0211647	1.289123e-14	0.0453954	0.0571759	0.427218	0.576905	17	1.04644154110391	0.935504461660847	1.17053412765541	0.737083959322034
ENSG00000117450	1	PRDX1	45976708	rs11211134	1	45993118	T	C	0.692843	0.0069018	0.00965146	0.474545	-0.112531	0.0194552	7.2895e-09	-0.0613324	0.0864201	0.47789			0.940510562101017	0.793965082025413	1.11410455881391	0.737083959322034
ENSG00000116157	1	GPX7	53068044	rs12089784	1	53068430	A	G	0.579523	0.00712396	0.00923718	0.440573	-0.561637	0.0303941	3.075584e-76	-0.0126843	0.0164612	0.44097	0.128064	20	0.987395806676496	0.956046954070823	1.01977259055218	0.737083959322034
ENSG00000117054	1	ACADM	76190036	rs77773255	1	76217193	A	G	0.305169	-0.00789716	0.0104218	0.448598	0.235116	0.022606	2.463216e-25	-0.0335884	0.0444437	0.449799	0.0629742	16	0.966969427355693	0.88630153616998	1.05497941195182	0.737083959322034
ENSG00000143546	1	S100A8	153362508	rs3014874	1	153337943	A	G	0.291252	0.00982711	0.0105478	0.351504	-0.0703118	0.0119163	3.624149e-09	-0.139765	0.151873	0.35743	0.284518	3	0.869562558591159	0.645689797600714	1.17105620394391	0.690948
ENSG00000163568	1	AIM2	159032274	rs79288222	1	159054382	A	G	0.0427435	-0.0211074	0.0185089	0.254124	-0.266264	0.0427012	4.5031e-10	0.0792725	0.0706663	0.261954	0.772835	5	1.08249926293195	0.942486721833057	1.24331157893572	0.64426425945946
ENSG00000118217	1	ATF6	161736084	rs12048680	1	161912723	A	G	0.0974155	0.0135183	0.0162131	0.4044	0.133408	0.0173407	1.433133e-14	0.101331	0.122242	0.407141	0.740225	6	1.10664287994092	0.870869344235506	1.40624821832373	0.735476096078432
ENSG00000135828	1	RNASEL	182542769	rs12041623	1	182561633	C	T	0.370775	0.0101664	0.00944166	0.281589	0.0953317	0.0146109	6.814179e-11	0.106642	0.10038	0.288059	0.0744171	3	1.11253589532677	0.913837237974356	1.35443825985264	0.672136733333333
ENSG00000163545	1	NUAK2	205271187	rs61823093	1	205304806	G	A	0.421471	-0.0193754	0.00949075	0.0412003	0.149501	0.0158708	4.516094e-21	-0.1296	0.0649566	0.0460227	0.608097	19	0.878446739349931	0.773434002357266	0.997717544771294	0.322159
ENSG00000143748	1	NVL	224415036	rs4654023	1	224518143	C	T	0.970179	0.020748	0.0289427	0.473459	0.343168	0.0477152	6.384677e-13	0.0604602	0.0847577	0.475642	0.949585	7	1.06232531618135	0.899726102978045	1.25430958784502	0.737083959322034
ENSG00000143799	1	PARP1	226548392	rs6661762	1	226543691	A	C	0.16998	-0.0247578	0.0125312	0.0481903	0.0945854	0.0170385	2.835958e-08	-0.261751	0.140626	0.0626983			0.769702655809686	0.584278246578075	1.01397267796674	0.356597
ENSG00000172059	2	KLF11	10182976	rs72786603	2	10173612	A	G	0.117296	0.0398995	0.0179198	0.0259765	-0.253455	0.0368327	5.932746e-12	-0.157422	0.0743111	0.0341392	0.56445	9	0.854343449798719	0.738546099355173	0.988296777751932	0.258889160833333
ENSG00000134324	2	LPIN1	11817721	rs3795974	2	11924950	C	T	0.596421	0.0110966	0.00949188	0.24238	0.20143	0.0132399	2.860255e-52	0.0550891	0.0472614	0.243766	0.962805	20	1.05663475663822	0.963152766242017	1.15918995206974	0.64426425945946
ENSG00000079785	2	DDX1	15731302	rs7591533	2	15734149	C	T	0.577535	-0.0136433	0.00924901	0.140183	0.143516	0.0179693	1.385686e-15	-0.0950647	0.0655358	0.146898	0.642034	10	0.909314099942689	0.799703001794975	1.03394901669579	0.483828
ENSG00000168906	2	MAT2A	85766288	rs72844420	2	85729520	T	G	0.251491	0.0540365	0.0110544	1.01744e-06	-0.245525	0.0284867	6.758509e-18	-0.220086	0.0517606	2.118808e-05	0.00239448	20	0.802449784313483	0.725033965688018	0.888131710813996	0.000964058
ENSG00000132305	2	IMMT	86371055	rs13035593	2	86430497	T	C	0.475149	0.0147922	0.00916352	0.106475	-0.314637	0.0188264	1.061813e-62	-0.0470135	0.0292596	0.108105	0.320326	20	0.954074517497444	0.900898828222423	1.01038890985576	0.473914943478261
ENSG00000144218	2	AFF3	100162323	rs12712065	2	100761105	G	C	0.508946	-0.0207782	0.00921641	0.0241657	-0.111123	0.0170815	7.744923e-11	0.186984	0.087778	0.033156	0.507566	14	1.20560799516768	1.0150512664135	1.43193815534843	0.258889160833333
ENSG00000123636	2	BAZ2B	160175490	rs10165041	2	160436579	C	G	0.371769	0.0161446	0.00945626	0.0877667	0.231727	0.0176557	2.374035e-39	0.0696708	0.0411516	0.0904501	0.587129	20	1.07215516966984	0.98907379338735	1.16221531248234	0.433208182105263
ENSG00000138363	2	ATIC	216176540	rs4535042	2	216176807	G	T	0.281312	0.0094955	0.0101964	0.351719	0.111432	0.0168155	3.431673e-11	0.0852134	0.0924025	0.356425	0.987989	6	1.08894942371204	0.908558955518885	1.30515564256979	0.690948
ENSG00000018280	2	SLC11A1	219246752	rs62182118	2	219228638	T	C	0.106362	-0.00472599	0.0146294	0.746658	-0.285358	0.024782	1.112066e-30	0.0165616	0.051287	0.746756	0.681292	8	1.01669950354655	0.919467188170721	1.12421399459431	0.860186830379747
ENSG00000124831	2	LRRFIP1	238536219	rs6753606	2	238589527	A	G	0.77833	-0.0182407	0.0112442	0.104754	-0.114512	0.020865	4.059529e-08	0.159291	0.102392	0.119781	0.547051	3	1.17267914666539	0.959447846388696	1.43329977361454	0.473914943478261
ENSG00000197548	3	ATG7	11313995	rs6442241	3	11272005	G	A	0.161034	-0.0204479	0.0112742	0.0697236	-0.140664	0.0198267	1.29656e-12	0.145367	0.0827274	0.0788871	0.448062	7	1.15646391465274	0.983361274474737	1.36003808631606	0.422277791764706
ENSG00000114857	3	NKTR	42642106	rs339725	3	42697605	C	G	0.347913	0.0186145	0.00974447	0.0560996	-0.102643	0.0121267	2.578158e-17	-0.181352	0.0973233	0.0624064	0.111282	18	0.834141689138403	0.689281403688558	1.00944600251112	0.356597
ENSG00000163421	3	PROK2	71820807	rs6777956	3	71854587	T	C	0.224652	0.0034991	0.00996624	0.725516	-0.208028	0.0212247	1.112512e-22	-0.0168203	0.0479389	0.725686	0.010276	15	0.983320371429872	0.895135170159236	1.08019323237738	0.85343
ENSG00000121552	3	CSTA	122044091	rs2001548	3	122032789	A	G	0.168986	0.00339143	0.0135728	0.802688	-0.133679	0.0235548	1.384898e-08	-0.02537	0.101631	0.802875	0.829689	5	0.974949114112613	0.798862242876324	1.18984941845114	0.880260761445783
ENSG00000138496	3	PARP9	122246771	rs3828362	3	122131777	G	C	0.412525	-0.025959	0.00927958	0.0051511	0.0873213	0.013988	4.304462e-10	-0.297281	0.116452	0.0106852	0.50919	9	0.742835246327468	0.591243744120903	0.933293939552537	0.121544
ENSG00000114770	3	ABCC5	183637722	rs7639048	3	183746044	G	A	0.499006	-0.0229492	0.00929724	0.0135722	-0.389072	0.0260409	1.788639e-50	0.0589845	0.0242199	0.0148763	0.343602	20	1.06075879885135	1.01158003140158	1.11232843117865	0.150416326666667
ENSG00000037474	5	NSUN2	6599352	rs7717596	5	6610391	C	T	0.672962	0.0141825	0.00928319	0.126573	-0.322067	0.0231431	5.041077e-44	-0.0440359	0.028997	0.128854	0.182729	20	0.956919603442632	0.904050533737693	1.01288046771785	0.483828
ENSG00000171530	5	TBCA	76986991	rs254398	5	77084524	A	G	0.782306	7.90822e-05	0.0120209	0.994751	0.165697	0.0232241	9.700603e-13	0.00047727	0.0725475	0.994751	0.084968	13	1.00047738391145	0.86786784345302	1.1533495603844	0.994751
ENSG00000186468	5	RPS23	81569177	rs226198	5	81573992	T	C	0.765408	0.00495936	0.0112158	0.658362	0.190985	0.0157112	5.333307e-34	0.0259673	0.0587649	0.658573	0.253767	20	1.02630738767315	0.914651734676374	1.15159334865873	0.85343
ENSG00000155506	5	LARP1	154092462	rs73276703	5	154088617	G	A	0.498012	-0.00101038	0.00923199	0.912851	-0.403149	0.0224332	3.283691e-72	0.00250622	0.0229001	0.912852	0.898694	20	1.00250936319464	0.95850741929455	1.04853129257217	0.959982116091954
ENSG00000180537	6	RNF182	13924677	rs7761500	6	13917140	A	G	0.336978	0.00926166	0.00949351	0.329274	0.726575	0.0373286	2.205109e-84	0.012747	0.0130825	0.32988	0.212218	20	1.01282858930891	0.987188080452336	1.03913506618864	0.690948
ENSG00000137312	6	FLOT1	30695486	rs13197117	6	30755014	G	A	0.337972	-0.00273043	0.0107447	0.799403	-0.0914472	0.0109837	8.381707e-17	0.029858	0.117551	0.799495	0.0166004	16	1.03030821979825	0.818287153976386	1.29726468590568	0.880260761445783
ENSG00000096433	6	ITPR3	33588142	rs753890	6	33652880	A	G	0.469185	0.00559064	0.00932985	0.549026	-0.128746	0.0118589	1.856842e-27	-0.0434238	0.0725774	0.549633	0.471033	20	0.957505513231297	0.83054305916007	1.10387631051364	0.796502633333333
ENSG00000003147	7	ICA1	8152814	rs117827561	7	8293197	T	G	0.0139165	-0.000910749	0.0750153	0.990313	-0.70584	0.0888872	2.007959e-15	0.00129031	0.106278	0.990313	0.971277	11	1.0012911428081	0.813007804377566	1.23317875580977	0.994751
ENSG00000146592	7	CREB5	28338940	rs56388170	7	28724374	T	G	0.301193	-0.0140639	0.0102371	0.169498	-0.160214	0.0154427	3.230402e-25	0.087782	0.0644542	0.173221	0.597736	8	1.09175009456353	0.962185295499449	1.2387616756924	0.525436
ENSG00000127948	7	POR	75528518	rs2302429	7	75614777	A	G	0.191849	-0.00625245	0.00975847	0.521705	0.116013	0.0135505	1.113614e-17	-0.0538944	0.0843505	0.522866	0.974705	20	0.947532160615009	0.803143898475248	1.11787837410486	0.793014
ENSG00000165092	9	ALDH1A1	75515578	rs7867580	9	75852207	G	A	0.739563	-0.0033886	0.00986256	0.731161	0.305092	0.046315	4.478019e-11	-0.0111068	0.0323705	0.731511	0.267316	13	0.988954652778124	0.928158298929668	1.05373329784299	0.85343
ENSG00000131669	9	NINJ1	95883771	rs7032525	9	95882901	C	T	0.185885	-0.0105343	0.0114168	0.356163	-0.217018	0.020482	3.125601e-26	0.0485411	0.0528067	0.357979	0.830354	20	1.0497385151867	0.946522977827864	1.1642094022854	0.690948
ENSG00000136810	9	TXN	113006091	rs72757068	9	113036532	C	T	0.139165	0.00150529	0.0145816	0.917779	0.157946	0.0191299	1.500022e-16	0.00953041	0.0923274	0.917785	0.373921	8	1.00957596897427	0.842458147961166	1.2098448327635	0.959982116091954
ENSG00000136869	9	TLR4	120466610	rs2770150	9	120463139	G	A	0.250497	0.0141742	0.0108756	0.192472	-0.287816	0.0158059	4.343964e-74	-0.0492474	0.0378833	0.193609	0.0173455	20	0.951945589224576	0.883822818495289	1.02531908645099	0.554114718181818
ENSG00000136856	9	SLC2A8	130159421	rs4837142	9	130114364	T	C	0.765408	-0.017261	0.0120143	0.1508	-0.185713	0.0247033	5.57361e-14	0.0929445	0.0658636	0.158196	0.527529	20	1.09740082783197	0.964497386822303	1.24861777064428	0.496407196551724
ENSG00000108091	10	CCDC6	61548521	rs55842846	10	61607063	A	G	0.395626	-0.0129601	0.00991406	0.19113	-0.18031	0.029216	6.759214e-10	0.0718768	0.0562033	0.200943	0.433058	20	1.07452295468078	0.962441813648291	1.19965650261933	0.554114718181818
ENSG00000165637	10	VDAC2	76969912	rs11543	10	76970613	C	G	0.55169	0.00837647	0.00919047	0.362069	-0.162231	0.0177999	7.929173e-20	-0.051633	0.0569331	0.364456	0.0545611	20	0.94967733447692	0.849402705430768	1.06178969510322	0.690948
ENSG00000197142	10	ACSL5	114133776	rs10885342	10	114149305	C	T	0.527833	0.00147587	0.00919201	0.87244	-0.487324	0.0214076	1.04179e-114	-0.00302852	0.0188627	0.872443	0.0444388	20	0.996976061340634	0.96079000409668	1.03452498740429	0.938615110588235
ENSG00000167325	11	RRM1	4115937	rs2920144	11	4060283	G	A	0.564612	0.00843373	0.00918419	0.358469	-0.0891125	0.0133352	2.349173e-11	-0.0946414	0.104031	0.36296	0.517111	20	0.909699094079455	0.741899002728791	1.11545161635903	0.690948
ENSG00000110700	11	RPS13	17095936	rs80288693	11	17128346	G	A	0.0188867	-0.0334605	0.0874211	0.701904	0.266887	0.0321428	1.013687e-16	-0.125373	0.327906	0.702206	0.367188	9	0.882167792622755	0.463908121672511	1.67753048068056	0.85343
ENSG00000026508	11	CD44	35160417	rs12419062	11	35249670	G	A	0.356859	-0.00377409	0.00956733	0.693229	0.0977872	0.0163419	2.179451e-09	-0.0385949	0.0980506	0.69386	0.386254	7	0.962140393283835	0.79391881108878	1.16600604930729	0.85343
ENSG00000173327	11	MAP3K11	65365226	rs2004649	11	65380916	A	G	0.440358	0.0297529	0.0092541	0.00130398	0.157588	0.011413	2.287422e-43	0.188802	0.0602943	0.00174012	0.00510588	20	1.20780178405277	1.07317889297216	1.35931218840967	0.0395877
ENSG00000149273	11	RPS3	75110530	rs35378921	11	75118589	A	C	0.0656064	-0.0408523	0.0145229	0.00490863	-0.202383	0.0214453	3.830046e-21	0.201856	0.0748795	0.00702302	0.737563	10	1.22367178668644	1.05663801107829	1.41711033091108	0.112609
ENSG00000111321	12	LTBR	6484211	rs10849448	12	6493351	G	A	0.737575	0.00407628	0.0107466	0.704458	-0.0924401	0.0160942	9.263818e-09	-0.0440964	0.116508	0.705071	0.279626	7	0.956861711557871	0.761509919856241	1.20232752216584	0.85343
ENSG00000185591	12	SP1	53773960	rs10876450	12	53811034	C	T	0.162028	0.0361835	0.0123188	0.00331131	0.106509	0.0168749	2.760031e-10	0.339722	0.12757	0.00774433	0.0605076	15	1.40455706941837	1.09382945431895	1.80355406728504	0.112609
ENSG00000139343	12	SNRPF	96252706	rs17370487	12	96272463	A	G	0.199801	-0.00179822	0.0115887	0.876687	0.139712	0.0233773	2.281196e-09	-0.0128709	0.082975	0.876728	0.512547	20	0.987211575808245	0.839035803003924	1.16155555212373	0.938615110588235
ENSG00000198431	12	TXNRD1	104609557	rs7488680	12	104697102	T	G	0.523857	0.0139645	0.00926933	0.131933	-0.0915365	0.0148635	7.345616e-10	-0.152557	0.10425	0.143364	0.6338	9	0.858509957494142	0.699851576494721	1.05313665335746	0.483828
ENSG00000152520	13	PAN3	28712643	rs2485796	13	28775670	G	A	0.316103	-0.00390189	0.00969027	0.687198	0.0748118	0.0127267	4.144101e-09	-0.0521561	0.129832	0.687891	0.0381852	5	0.949180688172422	0.735925182229442	1.22423311574978	0.85343
ENSG00000120696	13	KBTBD7	41763969	rs9525462	13	41768690	C	G	0.83499	-0.0184314	0.0114982	0.10894	-0.165017	0.0203204	4.6325e-16	0.111694	0.0710234	0.115803	0.374381	8	1.11817064807088	0.972863140436688	1.28518138496442	0.473914943478261
ENSG00000089737	14	DDX24	94517266	rs75825150	14	94546945	A	G	0.0308151	-0.0329677	0.0221757	0.137105	-0.222567	0.0368665	1.569018e-09	0.148125	0.102613	0.14887			1.15965784453409	0.948383350785818	1.41799865558075	0.483828
ENSG00000140455	15	USP3	63796793	rs62011287	15	63791228	G	A	0.395626	-0.0152448	0.00941107	0.105258	0.153763	0.0159751	6.262087e-22	-0.0991448	0.0620658	0.110173	0.821393	20	0.90561156597434	0.801882036974939	1.02275929701631	0.473914943478261
ENSG00000033800	15	PIAS1	68346517	rs12439871	15	68336811	A	G	0.554672	0.00439183	0.00921494	0.633648	0.13625	0.0160609	2.188468e-17	0.0322336	0.0677392	0.634182	0.758087	20	1.03275872956825	0.904353249677787	1.17939598699894	0.85343
ENSG00000140545	15	MFGE8	89441916	rs58743434	15	89460555	G	A	0.362823	0.0125034	0.00955903	0.190868	0.263815	0.0287722	4.769953e-20	0.0473946	0.0366007	0.195351	0.00587308	20	1.04853567963627	0.975951123699246	1.12651857738841	0.554114718181818
ENSG00000140988	16	RPS2	2012053	rs2286466	16	2014283	G	A	0.809145	0.0131215	0.013553	0.332964	-0.135793	0.0148238	5.165744e-20	-0.0966287	0.100362	0.335648	0.145398	6	0.907893044245603	0.745769863753754	1.10526024159876	0.690948
ENSG00000169180	16	XPO6	28109300	rs4788046	16	28160181	A	G	0.280318	-0.0560475	0.0101608	3.46745e-08	0.0930443	0.011772	2.704057e-15	-0.602374	0.133169	6.08549e-06	0.155415	16	0.547510302564019	0.421731999063433	0.710801011257046	0.00055378
ENSG00000013364	16	MVP	29831715	rs1057451	16	29833488	T	G	0.136183	0.0146893	0.0138979	0.290538	0.119329	0.0170456	2.549036e-12	0.123099	0.117787	0.295977			1.13099638404725	0.897839892505337	1.42470036295512	0.673348
ENSG00000102882	16	MAPK3	30125426	rs55732507	16	30141985	C	T	0.437376	-0.010487	0.00928748	0.258831	0.20575	0.0134158	4.368646e-53	-0.0509696	0.0452618	0.26012	0.737812	20	0.95030755944312	0.869634102184957	1.03846486156159	0.64426425945946
ENSG00000132600	16	PRMT7	68344877	rs79543001	16	68387341	T	C	0.11332	0.00530323	0.0129374	0.681868	0.274756	0.0293798	8.611456e-21	0.0193016	0.0471321	0.682157	0.518414	20	1.01948908016098	0.929528959786414	1.11815557075951	0.85343
ENSG00000189091	16	SF3B3	70557691	rs4324119	16	70570290	A	G	0.415507	0.00406493	0.00954178	0.670098	0.0840693	0.0128424	5.901672e-11	0.0483521	0.113739	0.670753	0.133154	8	1.04954	0.839812740477412	1.3116429870981	0.85343
ENSG00000257017	16	HP	72088491	rs7197453	16	72079127	C	G	0.353877	0.0400757	0.00960525	3.01578e-05	-0.224019	0.0303292	1.510386e-13	-0.178894	0.0492447	0.000280403	0.0570167	20	0.83619453131978	0.759258020042838	0.920927110087895	0.00850554
ENSG00000103194	16	USP10	84733584	rs2303231	16	84808622	G	T	0.0149105	0.0083603	0.0289175	0.772497	-0.733373	0.0434754	7.649064e-64	-0.0113998	0.0394366	0.772531			0.988664931511098	0.915124153523796	1.06811555900478	0.878754
ENSG00000103264	16	FBXO31	87360593	rs8052244	16	87402261	C	G	0.497018	-0.00665739	0.00925568	0.471971	0.143783	0.017525	2.31671e-16	-0.0463016	0.0646195	0.473666	0.0684275	18	0.954753964967082	0.841174777125356	1.0836691237171	0.737083959322034
ENSG00000167703	17	SLC43A2	1472561	rs876789	17	1495745	T	A	0.132207	-0.00104716	0.012431	0.932867	0.145574	0.0238939	1.11156e-09	-0.00719332	0.0854012	0.932874	0.615829	5	0.992832490002695	0.839809942226022	1.17373741800697	0.964676315909091
ENSG00000141504	17	SAT2	7529552	rs858520	17	7530271	T	C	0.388668	-0.00535482	0.00952771	0.574098	0.118987	0.0171978	4.557207e-12	-0.0450034	0.0803373	0.575356	0.107775	15	0.955994231447187	0.81671546894914	1.11902493010967	0.818085
ENSG00000126858	17	RHOT1	30469473	rs7208838	17	30468566	C	T	0.188867	0.00801843	0.0129731	0.536524	-0.128868	0.0144699	5.294533e-19	-0.062222	0.100912	0.5375	0.285083	20	0.939674255949102	0.77104424542741	1.1451842258469	0.796502633333333
ENSG00000030582	17	GRN	42422614	rs34365655	17	42398802	A	G	0.0854871	-0.0127164	0.0154252	0.40972	0.23128	0.0289189	1.269422e-15	-0.0549827	0.0670483	0.41219	0.248771	20	0.946501522288181	0.829943736366012	1.07942875214225	0.735476096078432
ENSG00000070540	17	WIPI1	66417089	rs28449485	17	66449844	G	T	0.10835	-0.000265154	0.0172343	0.987725	-0.283827	0.025461	7.364258e-29	0.00093421	0.0607212	0.987725	0.00140903	12	1.00093464651008	0.888625544489576	1.12743795493718	0.994751
ENSG00000035862	17	TIMP2	76849059	rs12937000	17	76907666	C	T	0.0954274	-0.00579869	0.0220671	0.792724	-0.156493	0.0224907	3.448323e-12	0.037054	0.141111	0.792868	0.54643	20	1.03774905777427	0.787002731339185	1.36838547571348	0.880260761445783
ENSG00000169710	17	FASN	80036214	rs59638227	17	80056066	G	A	0.285288	-0.00398945	0.00997871	0.689306	-0.161735	0.0214773	5.053698e-14	0.0246666	0.0617848	0.689721	0.00495105	20	1.02497333744165	0.908072000336307	1.15692405676774	0.85343
ENSG00000167468	19	GPX4	1103936	rs8103169	19	1103414	G	A	0.447316	0.00851696	0.0092073	0.354954	0.19656	0.019835	3.775048e-23	0.0433301	0.0470458	0.357041	0.609238	18	1.04428255563284	0.952295714452172	1.14515484995792	0.690948
ENSG00000099331	19	MYO9B	17186591	rs12461129	19	17161590	T	C	0.249503	0.0336822	0.0113083	0.00289634	-0.0937483	0.0168734	2.760542e-08	-0.359283	0.136864	0.00866223	0.0427579	7	0.698176739373555	0.533905490376065	0.912990722494622	0.112609
ENSG00000131943	19	C19orf12	30191721	rs1001434	19	30205448	T	C	0.151093	-0.00926671	0.0105918	0.381633	0.22603	0.0252704	3.738281e-19	-0.0409977	0.0470838	0.383897	0.922269	20	0.959831337557337	0.875218291271118	1.05262447751074	0.712950828571429
ENSG00000104823	19	ECH1	39306062	rs9419	19	39322087	G	T	0.591451	-0.0105664	0.00919429	0.25046	0.133451	0.0163838	3.782736e-16	-0.0791781	0.0695787	0.255135	0.347506	13	0.923875367588766	0.806096068412078	1.05886348821756	0.64426425945946
ENSG00000090006	19	LTBP4	41098789	rs2303728	19	41114065	T	G	0.227634	-0.0152334	0.0102701	0.137999	-0.119234	0.0175422	1.068469e-11	0.127761	0.0881611	0.14729	0.470888	8	1.13628139898735	0.955964255762027	1.35061055881786	0.483828
ENSG00000269858	19	EGLN2	41304901	rs12973666	19	41289397	C	G	0.50497	0.00547481	0.00918091	0.550957	0.172755	0.0140401	8.576425e-35	0.0316912	0.0532065	0.551425	0.0599391	20	1.03219871312353	0.929978752379122	1.14565432882011	0.796502633333333
ENSG00000271303	20	SRXN1	627259	rs6107703	20	633968	A	G	0.429423	-0.0160041	0.00934616	0.086828	-0.40376	0.022979	4.122528e-69	0.0396377	0.0232575	0.0883255	0.255981	20	1.04043375674973	0.994070648402153	1.08895922430096	0.433208182105263
ENSG00000125835	20	SNRPB	2442280	rs1109010	20	2457887	A	G	0.105368	-0.00579487	0.0124405	0.641354	0.105021	0.0186042	1.651652e-08	-0.0551782	0.11886	0.642484	0.764306	9	0.946316499327157	0.749653784273656	1.1945713283719	0.85343
ENSG00000124201	20	ZNFX1	47854483	rs237730	20	47940490	G	T	0.265408	0.0038472	0.0106486	0.717884	-0.174204	0.0198367	1.607209e-18	-0.0220845	0.0611789	0.718113	0.346406	9	0.97815757724369	0.867625469664965	1.1027710450786	0.85343
ENSG00000156261	21	CCT8	30428126	rs2070610	21	30445948	A	G	0.132207	-0.0415077	0.0178305	0.0199168	0.41322	0.0301405	8.87244e-43	-0.100449	0.0437678	0.02173	0.00106145	20	0.904431237229676	0.830079426659055	0.985442882458988	0.197743
ENSG00000240972	22	MIF	24236191	rs5760120	22	24266867	A	G	0.609344	-0.0184528	0.00951275	0.0524047	0.881332	0.044872	6.900152e-86	-0.0209374	0.0108461	0.0535567	0.58478	20	0.979280265595344	0.958682094430662	1.00032100751189	0.348119
ENSG00000198355	22	PIM3	50354161	rs28645887	22	50356274	T	C	0.486083	0.00691807	0.00931664	0.457754	-0.25892	0.0251003	6.003287e-25	-0.0267189	0.0360758	0.458916	0.0639202	20	0.973634891829078	0.90716813788898	1.04497155818653	0.737083959322034
ENSG00000073150	22	PANX2	50609160	rs730559	22	50633048	G	T	0.217694	-0.0129848	0.0120035	0.279364	0.117988	0.0200797	4.203085e-09	-0.110052	0.103445	0.287386	0.900841	5	0.89578755313264	0.731393105319876	1.09713276555487	0.672136733333333
ENSG00000196576	22	PLXNB2	50713408	rs62241231	22	50757112	A	G	0.628231	0.00685513	0.00938973	0.465349	0.121616	0.0174341	3.042385e-12	0.056367	0.0776297	0.467777	0.762762	20	1.05798589331864	0.908657346878266	1.23185505989334	0.737083959322034
Significant results（Exposure: Genes from the Whole_Blood, Outcome: AMI---finn-b-I9_MI)
probeID	ProbeChr	Gene	Probe_bp	topSNP	topSNP_chr	topSNP_bp	A1	A2	Freq	b_GWAS	se_GWAS	p_GWAS	b_eQTL	se_eQTL	p_eQTL	b_SMR	se_SMR	p_SMR	p_HEIDI	nsnp_HEIDI	or	lci	uci	FDR
ENSG00000163545	1	NUAK2	205271187	rs61823093	1	205304806	G	A	0.421471	-0.0193754	0.00949075	0.0412003	0.149501	0.0158708	4.516094e-21	-0.1296	0.0649566	0.0460227	0.608097	19	0.878446739349931	0.773434002357266	0.997717544771294	0.322159
ENSG00000172059	2	KLF11	10182976	rs72786603	2	10173612	A	G	0.117296	0.0398995	0.0179198	0.0259765	-0.253455	0.0368327	5.932746e-12	-0.157422	0.0743111	0.0341392	0.56445	9	0.854343449798719	0.738546099355173	0.988296777751932	0.258889160833333
ENSG00000144218	2	AFF3	100162323	rs12712065	2	100761105	G	C	0.508946	-0.0207782	0.00921641	0.0241657	-0.111123	0.0170815	7.744923e-11	0.186984	0.087778	0.033156	0.507566	14	1.20560799516768	1.0150512664135	1.43193815534843	0.258889160833333
ENSG00000138496	3	PARP9	122246771	rs3828362	3	122131777	G	C	0.412525	-0.025959	0.00927958	0.0051511	0.0873213	0.013988	4.304462e-10	-0.297281	0.116452	0.0106852	0.50919	9	0.742835246327468	0.591243744120903	0.933293939552537	0.121544
ENSG00000114770	3	ABCC5	183637722	rs7639048	3	183746044	G	A	0.499006	-0.0229492	0.00929724	0.0135722	-0.389072	0.0260409	1.788639e-50	0.0589845	0.0242199	0.0148763	0.343602	20	1.06075879885135	1.01158003140158	1.11232843117865	0.150416326666667
ENSG00000149273	11	RPS3	75110530	rs35378921	11	75118589	A	C	0.0656064	-0.0408523	0.0145229	0.00490863	-0.202383	0.0214453	3.830046e-21	0.201856	0.0748795	0.00702302	0.737563	10	1.22367178668644	1.05663801107829	1.41711033091108	0.112609
ENSG00000185591	12	SP1	53773960	rs10876450	12	53811034	C	T	0.162028	0.0361835	0.0123188	0.00331131	0.106509	0.0168749	2.760031e-10	0.339722	0.12757	0.00774433	0.0605076	15	1.40455706941837	1.09382945431895	1.80355406728504	0.112609
ENSG00000257017	16	HP	72088491	rs7197453	16	72079127	C	G	0.353877	0.0400757	0.00960525	3.01578e-05	-0.224019	0.0303292	1.510386e-13	-0.178894	0.0492447	0.000280403	0.0570167	20	0.83619453131978	0.759258020042838	0.920927110087895	0.00850554
Note: Positive results refer to SMR findings that simultaneously met the criteria of P_SMR < 0.05, and P_HEIDI > 0.05, indicating statistical significance without evidence of heterogeneity.

## Sheet: S2
SMR results （Exposure: Genes from the Artery_Coronary, Outcome: AMI--- ebi-a-GCST011364)
probeID	ProbeChr	Gene	Probe_bp	topSNP	topSNP_chr	topSNP_bp	A1	A2	Freq	b_GWAS	se_GWAS	p_GWAS	b_eQTL	se_eQTL	p_eQTL	b_SMR	se_SMR	p_SMR	p_HEIDI	nsnp_HEIDI	or	lci	uci	FDR
ENSG00000117450	1	PRDX1	45976708	rs17522918	1	45987574	A	C	0.082505	-0.0182535	0.0180516	0.31	-0.339021	0.0590559	9.429649e-09	0.0538419	0.054066	0.319321	0.741562	8	1.05531774323002	0.949207873096617	1.17328940345057	0.76637
ENSG00000116157	1	GPX7	53068044	rs12089784	1	53068430	A	G	0.579523	0.00237111	0.0107731	0.83	-0.847062	0.0597552	1.298603e-45	-0.00279922	0.0127198	0.825818	0.561433	20	0.997204694163251	0.972650919872803	1.02237830833622	0.931194
ENSG00000123836	1	PFKFB2	207222801	rs1560	1	207250631	G	A	0.44334	-0.0262464	0.0107572	0.015	0.34905	0.0620032	1.806871e-08	-0.0751937	0.0335884	0.0251767			0.927563799818451	0.868465894067585	0.990683236510251	0.258482
ENSG00000134324	2	LPIN1	11817721	rs3795974	2	11924950	C	T	0.596421	0.00691469	0.0110822	0.53	0.392319	0.0596578	4.82772e-11	0.0176252	0.0283747	0.534495	0.0867477	5	1.01778144041055	0.962723326694427	1.07598832574353	0.880072421052632
ENSG00000079785	2	DDX1	15731302	rs10221770	2	15731998	G	A	0.577535	-0.00455048	0.0111003	0.68	-0.186357	0.0260567	8.552739e-13	0.0244181	0.0596623	0.68234	0.883327	9	1.02471866321188	0.911630970869523	1.15183486771319	0.880072421052632
ENSG00000115816	2	CEBPZ	37428755	rs10206380	2	37454286	G	A	0.558648	-0.0133707	0.0107615	0.21	-0.203538	0.0342848	2.9084e-09	0.0656913	0.0540178	0.223945	0.213311	20	1.06789700647187	0.960613065931267	1.1871627160578	0.597187466666667
ENSG00000132305	2	IMMT	86371055	rs6749439	2	86400092	T	G	0.507952	0.0159608	0.0107428	0.14	-0.215763	0.0388126	2.711817e-08	-0.0739737	0.0515372	0.151189	0.0507707	12	0.928696118228014	0.839468259495033	1.02740808869961	0.453566
ENSG00000138363	2	ATIC	216176540	rs28366034	2	216176780	T	C	0.140159	0.0101669	0.015481	0.51	0.370529	0.057808	1.45851e-10	0.0274389	0.0419995	0.513554	0.157505	3	1.02781881345918	0.946598619394363	1.1160078745694	0.880072421052632
ENSG00000114857	3	NKTR	42642106	rs640689	3	42645143	A	G	0.347913	-0.00821756	0.0113369	0.47	-0.182897	0.0289908	2.812066e-10	0.04493	0.0623927	0.471454	0.303959	4	1.04595464052123	0.925556878321135	1.18201391578694	0.880072421052632
ENSG00000037474	5	NSUN2	6599352	rs3776446	5	6600793	C	T	0.673956	-0.00100278	0.0116132	0.93	-0.399174	0.0519037	1.46375e-14	0.00251213	0.0290948	0.931194	0.806395	16	1.00251528804249	0.946945556447923	1.06134602556127	0.931194
ENSG00000186468	5	RPS23	81569177	rs3739	5	81569311	G	A	0.299205	-0.00458281	0.0117509	0.7	-0.481479	0.0441609	1.117291e-27	0.00951819	0.0244215	0.696724	0.445658	20	1.0095636320313	0.962378023194102	1.05906276177991	0.880072421052632
ENSG00000197157	7	SND1	127292234	rs1348103	7	127391852	G	A	0.280318	0.00819161	0.0119763	0.49	-0.32816	0.0420114	5.663736e-15	-0.0249623	0.0366351	0.495634	0.345285	20	0.975346681905124	0.907767404174094	1.0479569386707	0.880072421052632
ENSG00000136856	9	SLC2A8	130159421	rs1138740	9	130165995	T	C	0.232604	0.0020831	0.0135272	0.88	-0.47342	0.074367	1.940272e-10	-0.00440012	0.0285818	0.877651	0.845704	12	0.995609546345117	0.941368653798896	1.05297575479424	0.931194
ENSG00000167325	11	RRM1	4115937	rs12806698	11	4115974	A	C	0.2833	-0.0198405	0.0121907	0.1	0.270892	0.0443871	1.041301e-09	-0.0732415	0.0465748	0.115822	0.885136	20	0.929376358531365	0.848293912763935	1.01820890472119	0.453566
ENSG00000110700	11	RPS13	17095936	rs114306990	11	17260014	G	A	0.0188867	-0.0169817	0.0413892	0.68	0.712289	0.128782	3.184708e-08	-0.023841	0.058267	0.682416			0.976440951527154	0.871060085507301	1.09457079675965	0.880072421052632
ENSG00000173327	11	MAP3K11	65365226	rs2004649	11	65380916	A	G	0.440358	0.0187557	0.0108911	0.085	0.319006	0.043213	1.557148e-13	0.0587941	0.0350573	0.0935257	0.317681	12	1.06055684960223	0.990130815216943	1.13599214765552	0.448923
ENSG00000084207	11	GSTP1	67351066	rs2370143	11	67351774	T	C	0.392644	0.0011399	0.0109684	0.92	-0.290115	0.0409215	1.345502e-12	-0.00392915	0.0378111	0.917237	0.75417	17	0.996078559009937	0.9249284405776	1.07270190015967	0.931194
ENSG00000111321	12	LTBR	6484211	rs10849448	12	6493351	G	A	0.737575	-0.00727829	0.0128363	0.57	-0.391028	0.0463062	3.056269e-17	0.0186132	0.032901	0.571574	0.471121	11	1.01878750538794	0.955163489461385	1.08664955537597	0.880072421052632
ENSG00000185591	12	SP1	53773960	rs11170510	12	53743734	G	A	0.150099	0.0349499	0.0149154	0.019	0.402389	0.062043	8.835233e-11	0.0868559	0.0394121	0.027539	0.459382	16	1.09073949283232	1.00965449078912	1.17833640327223	0.258482
ENSG00000033800	15	PIAS1	68346517	rs72757592	15	68274787	G	A	0.109344	0.0036793	0.019981	0.85	0.415187	0.0683554	1.24804e-09	0.0088618	0.0481474	0.85397	0.214786	4	1.00890118199545	0.918046621227796	1.10874717197967	0.931194
ENSG00000132600	16	PRMT7	68344877	rs1131933	16	68389772	T	C	0.402584	0.0158672	0.0108237	0.14	-0.488157	0.0527634	2.207216e-20	-0.0325042	0.0224492	0.147644	0.313784	20	0.968018384145555	0.926348623432061	1.01156256763466	0.453566
ENSG00000126858	17	RHOT1	30469473	rs7219053	17	30492931	C	T	0.194831	-0.0302944	0.0139291	0.03	-0.354085	0.0621694	1.230171e-08	0.0855568	0.0421089	0.0421739	0.113506	6	1.08932343315789	1.00302793095016	1.18304336839635	0.258482
ENSG00000213024	19	NUP62	50410082	rs2241701	19	50432810	C	T	0.0874751	0.00902588	0.018453	0.62	0.32932	0.060394	4.956672e-08	0.0274076	0.0562585	0.626136			1.02778664323378	0.920480870652209	1.14760166961568	0.880072421052632
ENSG00000240972	22	MIF	24236191	rs5760120	22	24266867	A	G	0.609344	-0.022214	0.0108756	0.041	1.06891	0.0730781	1.890825e-48	-0.020782	0.0102732	0.0430803	0.145348	20	0.979432457573628	0.959908345994961	0.999353680954193	0.258482
Significant results （Exposure: Genes from the Artery_Coronary, Outcome: AMI---ebi-a-GCST011364)
probeID	ProbeChr	Gene	Probe_bp	topSNP	topSNP_chr	topSNP_bp	A1	A2	Freq	b_GWAS	se_GWAS	p_GWAS	b_eQTL	se_eQTL	p_eQTL	b_SMR	se_SMR	p_SMR	p_HEIDI	nsnp_HEIDI	or	lci	uci	FDR
ENSG00000185591	12	SP1	53773960	rs11170510	12	53743734	G	A	0.150099	0.0349499	0.0149154	0.019	0.402389	0.062043	8.835233e-11	0.0868559	0.0394121	0.027539	0.459382	16	1.09073949283232	1.00965449078912	1.17833640327223	0.258482
ENSG00000126858	17	RHOT1	30469473	rs7219053	17	30492931	C	T	0.194831	-0.0302944	0.0139291	0.03	-0.354085	0.0621694	1.230171e-08	0.0855568	0.0421089	0.0421739	0.113506	6	1.08932343315789	1.00302793095016	1.18304336839635	0.258482
ENSG00000240972	22	MIF	24236191	rs5760120	22	24266867	A	G	0.609344	-0.022214	0.0108756	0.041	1.06891	0.0730781	1.890825e-48	-0.020782	0.0102732	0.0430803	0.145348	20	0.979432457573628	0.959908345994961	0.999353680954193	0.258482
SMR results （Exposure: Genes from the Heart_Atrial_Appendage, Outcome: AMI--- ebi-a-GCST011364)
probeID	ProbeChr	Gene	Probe_bp	topSNP	topSNP_chr	topSNP_bp	A1	A2	Freq	b_GWAS	se_GWAS	p_GWAS	b_eQTL	se_eQTL	p_eQTL	b_SMR	se_SMR	p_SMR	p_HEIDI	nsnp_HEIDI	or	lci	uci	FDR
ENSG00000008130	1	NADK	1682671	rs76037905	1	1675938	T	C	0.449304	-0.0301693	0.0112876	0.0075	-0.16918	0.0242017	2.740776e-12	0.178327	0.0714301	0.0125419	0.115262	15	1.19521609300255	1.03906784048104	1.37482987473747	0.242244
ENSG00000116688	1	MFN2	12040238	rs2236055	1	12042261	G	A	0.474155	0.00350218	0.0107831	0.75	-0.148292	0.0195409	3.228322e-14	-0.0236168	0.0727817	0.745569	0.331256	20	0.976659894131036	0.846818466979865	1.12640971589337	0.997283
ENSG00000159339	1	PADI4	17634690	rs12737739	1	17660890	A	C	0.368787	0.00313861	0.0111553	0.78	0.331854	0.0520074	1.760472e-10	0.00945781	0.0336478	0.778647	0.0147306	4	1.00950267641947	0.945074160356306	1.07832347602633	0.997283
ENSG00000075151	1	EIF4G3	21132963	rs10916903	1	21247944	C	T	0.382704	-0.0137066	0.0111687	0.22	-0.181997	0.0277082	5.087721e-11	0.0753123	0.0624293	0.227678	0.629935	20	1.07822082667414	0.954040526336057	1.21856474539779	0.720980016666667
ENSG00000116157	1	GPX7	53068044	rs12089784	1	53068430	A	G	0.579523	0.00237111	0.0107731	0.83	-0.817448	0.0440429	6.737989e-77	-0.00290063	0.0131799	0.825809	0.5831	20	0.997103572762663	0.971675639919227	1.02319693318515	0.997283
ENSG00000162402	1	USP24	55532032	rs6703366	1	55673420	G	T	0.195825	0.026637	0.0135143	0.049	-0.305149	0.034786	1.752432e-18	-0.0872917	0.0453917	0.0544705	0.00769027	20	0.916409739920083	0.838400447215557	1.00167743732665	0.388102
ENSG00000117054	1	ACADM	76190036	rs12091720	1	76186949	A	G	0.304175	-0.00564141	0.0117396	0.63	0.331494	0.02552	1.402352e-38	-0.0170181	0.0354384	0.631073	0.983929	20	0.983125889895261	0.917156309299955	1.05384055649149	0.997283
ENSG00000123836	1	PFKFB2	207222801	rs1564879	1	207251518	A	G	0.441352	-0.0260026	0.0107557	0.016	0.423776	0.0345205	1.21794e-34	-0.0613593	0.025868	0.0176915	0.215741	20	0.940485262707175	0.893990097939748	0.989398575451556	0.242244
ENSG00000134324	2	LPIN1	11817721	rs3795974	2	11924950	C	T	0.596421	0.00691469	0.0110822	0.53	0.500444	0.0491912	2.605135e-24	0.0138171	0.0221863	0.53343	0.241678	16	1.01391299729134	0.970767728357908	1.0589758353579	0.980823638709677
ENSG00000079785	2	DDX1	15731302	rs807626	2	15779723	T	C	0.422465	0.0090361	0.0107855	0.4	0.190341	0.0218256	2.757319e-18	0.0474732	0.0569251	0.404305	0.187423	15	1.04861809777968	0.93791120747229	1.17239233973389	0.886359865384616
ENSG00000132305	2	IMMT	86371055	rs10901	2	86433240	T	C	0.475149	0.00970393	0.0108092	0.37	-0.100134	0.0155396	1.165331e-10	-0.0969094	0.10899	0.373918	0.26905	17	0.907638234432314	0.7330584789436	1.12379460611462	0.852533
ENSG00000115368	2	WDR75	190306159	rs115414746	2	190326872	A	T	0.0377734	-0.0612148	0.0280978	0.029	-0.63405	0.0865176	2.326328e-13	0.0965457	0.0462315	0.0367696	0.202273	8	1.10135991214171	1.00594958891549	1.20581952558926	0.349311
ENSG00000138363	2	ATIC	216176540	rs28366034	2	216176780	T	C	0.140159	0.0101669	0.015481	0.51	0.498066	0.0464618	8.208637e-27	0.0204128	0.0311405	0.512142	0.689879	13	1.02062256607499	0.960191457028466	1.0848569988377	0.980823638709677
ENSG00000197548	3	ATG7	11313995	rs6442241	3	11272005	G	A	0.161034	-0.0020689	0.0148074	0.89	-0.335027	0.0541315	6.049635e-10	0.00617533	0.0442089	0.888909	0.838963	16	1.00619443666003	0.922678787737722	1.09726944828539	0.997283
ENSG00000114857	3	NKTR	42642106	rs627664	3	42650393	G	A	0.347913	-0.00854961	0.0113312	0.45	-0.293808	0.0240152	2.039906e-34	0.0290993	0.03864	0.451397	0.419543	20	1.02952682141285	0.954435607608806	1.11052591453909	0.952949
ENSG00000114770	3	ABCC5	183637722	rs3792585	3	183646222	G	A	0.479125	0.00386203	0.0107622	0.72	0.180847	0.0331627	4.943444e-08	0.0213552	0.0596385	0.720285	0.998807	6	1.02158485414018	0.908885404871388	1.14825874484836	0.997283
ENSG00000118564	4	FBXL5	15606162	rs13129739	4	15585354	T	C	0.338966	0.0153286	0.0114541	0.18	-0.137801	0.0247163	2.470878e-08	-0.111237	0.0854813	0.193155	0.213289	7	0.894726673577457	0.756706096969595	1.05792172630419	0.647638023529412
ENSG00000037474	5	NSUN2	6599352	rs2303711	5	6602544	C	T	0.675944	0.0014838	0.0116126	0.9	-0.390495	0.031789	1.104641e-34	-0.0037998	0.0297396	0.898332	0.732091	20	0.99620741010481	0.939798849980057	1.05600172203743	0.997283
ENSG00000186468	5	RPS23	81569177	rs3739	5	81569311	G	A	0.299205	-0.00458281	0.0117509	0.7	-0.476325	0.0314382	7.446922e-52	0.00962118	0.0246781	0.696635	0.84472	20	1.00966761234414	0.961993200912433	1.05970466989768	0.997283
ENSG00000156475	5	PPP2R2B	145967936	rs319215	5	146255753	A	G	0.114314	0.0366458	0.0151955	0.016	-0.82051	0.0723238	7.856409e-30	-0.0446623	0.0189334	0.0183286	0.335616	20	0.956320376700445	0.921482250120238	0.992475614992202	0.242244
ENSG00000211445	5	GPX3	150400124	rs2345000	5	150383263	A	C	0.361829	0.007064	0.0111799	0.53	0.185222	0.0320395	7.423878e-09	0.038138	0.0607187	0.529932	0.729984	9	1.03887458767989	0.922312983069109	1.17016720867973	0.980823638709677
ENSG00000137312	6	FLOT1	30695486	rs9501029	6	30697740	G	A	0.0526839	0.0476992	0.0255277	0.062	-0.375649	0.057413	6.032658e-11	-0.126978	0.0706732	0.072384	0.489352	4	0.880753048951093	0.766824381415216	1.0116083317604	0.458432
ENSG00000096433	6	ITPR3	33588142	rs13192436	6	33599979	T	C	0.299205	0.00655345	0.0121105	0.59	0.213995	0.0332265	1.190873e-10	0.0306243	0.056792	0.589724	0.644471	20	1.03109804757094	0.92248144231639	1.15250360054394	0.988654941176471
ENSG00000189043	7	NDUFA4	10971578	rs6961017	7	10919417	A	G	0.578529	-0.00530211	0.010925	0.63	0.0998311	0.0180978	3.463973e-08	-0.0531108	0.109857	0.628774	0.459213	15	0.94827493779816	0.764578543881633	1.17610592770612	0.997283
ENSG00000127948	7	POR	75528518	rs7781268	7	75748183	A	G	0.232604	0.00246661	0.0126255	0.85	0.243234	0.0391814	5.369881e-10	0.0101409	0.0519323	0.845181	0.344342	11	1.01019249317935	0.912427719654873	1.11843256325214	0.997283
ENSG00000197157	7	SND1	127292234	rs12706818	7	127501613	T	C	0.280318	0.00691931	0.0119332	0.56	-0.16446	0.0276441	2.694666e-09	-0.0420729	0.072904	0.563872	0.150924	9	0.958799881513333	0.831133589105823	1.10607635744695	0.986175309090909
ENSG00000131669	9	NINJ1	95883771	rs7032525	9	95882901	C	T	0.185885	-0.012072	0.0134231	0.37	-0.480202	0.0534562	2.632589e-19	0.0251395	0.0280928	0.370855	0.417697	18	1.02545816196065	0.970520854690132	1.08350525065992	0.852533
ENSG00000136869	9	TLR4	120466610	rs1252041	9	120444797	G	A	0.892644	0.0266549	0.0180182	0.14	-0.40348	0.0654121	6.903802e-10	-0.0660625	0.0459234	0.150282	0.047326	12	0.936072357940943	0.855497280925801	1.02423640476435	0.57107
ENSG00000136856	9	SLC2A8	130159421	rs11794990	9	130171020	G	A	0.248509	0.00122636	0.0134305	0.93	-0.605997	0.0568056	1.438152e-26	-0.0020237	0.0221634	0.927248	0.652634	20	0.997978346300246	0.955554036296776	1.04228619403252	0.997283
ENSG00000107290	9	SETX	135136743	rs11788274	9	135233841	A	G	0.181909	0.00275779	0.0140239	0.84	0.256772	0.0418043	8.13675e-10	0.0107402	0.054644	0.84418	0.6467	6	1.01079808298737	0.908135175286679	1.1250668318716	0.997283
ENSG00000012779	10	ALOX5	45869661	rs11239594	10	46214731	A	G	0.22167	0.00257182	0.0130369	0.84	-0.177596	0.0305589	6.188127e-09	-0.0144813	0.0734499	0.843703	0.502297	11	0.985623049711082	0.853471521525239	1.13823692017947	0.997283
ENSG00000213551	10	DNAJC9	74943120	rs7080436	10	75391178	C	T	0.0695825	0.0325772	0.0211055	0.12	-0.497274	0.07176	4.217775e-12	-0.0655116	0.0434826	0.131909	0.544947	18	0.936588182273699	0.86007344174743	1.01990990605701	0.537057
ENSG00000165637	10	VDAC2	76969912	rs11543	10	76970613	C	G	0.55169	0.0157578	0.0109484	0.15	-0.106694	0.0178145	2.109142e-09	-0.147692	0.105537	0.161683	0.0164672	10	0.86269678463648	0.701492886432962	1.06094553004886	0.575995
ENSG00000167325	11	RRM1	4115937	rs12806698	11	4115974	A	C	0.2833	-0.0198405	0.0121907	0.1	0.279825	0.0313341	4.245893e-19	-0.0709034	0.0442831	0.109346	0.7803	20	0.931551875692508	0.854107447810126	1.01601841704013	0.519393
ENSG00000173327	11	MAP3K11	65365226	rs1144789	11	65389631	G	A	0.56163	-0.0194142	0.0108538	0.074	-0.208784	0.0288577	4.656824e-13	0.0929868	0.0535512	0.0824915	0.201895	16	1.09744724886879	0.988097845728172	1.21889797579925	0.470202
ENSG00000084207	11	GSTP1	67351066	rs6591251	11	67344689	C	T	0.406561	-0.000626609	0.0108283	0.95	-0.299815	0.0340178	1.213161e-18	0.00208998	0.0361175	0.953855	0.799218	20	1.00209216553051	0.933606421332024	1.07560175816367	0.997283
ENSG00000149273	11	RPS3	75110530	rs34593568	11	75127406	A	G	0.0656064	0.0152884	0.0218486	0.48	-0.483433	0.0504069	8.755994e-22	-0.0316246	0.0453148	0.485249	0.933438	7	0.968870227702123	0.88652885202677	1.05885952384009	0.980823638709677
ENSG00000111321	12	LTBR	6484211	rs10849448	12	6493351	G	A	0.737575	-0.00727829	0.0128363	0.57	-0.591031	0.0364299	3.424608e-59	0.0123146	0.0217317	0.570944	0.430447	14	1.0123907368974	0.970174300878496	1.05644419072695	0.986175309090909
ENSG00000185591	12	SP1	53773960	rs11170516	12	53752692	A	G	0.151093	0.0354013	0.0148803	0.017	0.385168	0.0418035	3.148409e-20	0.0919113	0.0399003	0.0212495	0.718959	20	1.0962675788339	1.01380107964069	1.18544222188862	0.242244
ENSG00000139343	12	SNRPF	96252706	rs117452171	12	96226537	T	C	0.0874751	-0.00423925	0.0195329	0.83	0.325023	0.0589557	3.52755e-08	-0.0130429	0.0601434	0.828315			0.987041790019202	0.877284477057607	1.11053087193783	0.997283
ENSG00000092096	14	SLC22A17	23815515	rs10130118	14	23815409	C	G	0.525845	0.000534744	0.0108136	0.96	-0.312225	0.032433	6.163008e-22	-0.00171269	0.0346344	0.96056	0.463191	15	0.998288775816569	0.932770476774393	1.06840911535667	0.997283
ENSG00000089737	14	DDX24	94517266	rs75825150	14	94546945	A	G	0.0308151	-0.0014165	0.0385075	0.97	-0.297415	0.0518802	9.882851e-09	0.00476271	0.129477	0.970657			1.00477406973048	0.779570454771337	1.29503488109856	0.997283
ENSG00000033800	15	PIAS1	68346517	rs4777011	15	68221174	C	G	0.374751	0.00056364	0.0110927	0.96	-0.168098	0.0265158	2.304608e-10	-0.00335304	0.0659917	0.959477	0.0384373	20	0.996652575160915	0.87573059789008	1.13427161043374	0.997283
ENSG00000117906	15	RCN2	77223960	rs188260887	15	77197839	T	G	0.0159046	-0.0359848	0.0383043	0.35	-0.579441	0.0949636	1.049349e-09	0.0621026	0.0668845	0.353146	0.934167	4	1.06407151286483	0.933335061389421	1.21312080873177	0.852533
ENSG00000140545	15	MFGE8	89441916	rs3743388	15	89449137	G	C	0.32008	0.00115706	0.0114817	0.92	-0.209566	0.0344116	1.12927e-09	-0.00552122	0.0547954	0.91974	0.702483	11	0.994493993922462	0.89322193280969	1.10724811787461	0.997283
ENSG00000140988	16	RPS2	2012053	rs1860236	16	2023372	C	A	0.154076	5.12686e-05	0.0150537	1	-0.17777	0.0318899	2.48251e-08	-0.000288398	0.0846806	0.997283	0.794431	6	0.999711643582706	0.846824020433581	1.1802019619178	0.997283
ENSG00000169180	16	XPO6	28109300	rs205438	16	28093674	T	C	0.714712	0.03601	0.0119475	0.0026	-0.283853	0.0358158	2.274958e-15	-0.126861	0.0450314	0.00484479	0.722525	19	0.88085610308637	0.806442609418764	0.962136009782189	0.242244
ENSG00000132600	16	PRMT7	68344877	rs79543001	16	68387341	T	C	0.11332	0.020634	0.0182798	0.26	0.513311	0.0481043	1.394167e-26	0.0401978	0.0358102	0.261641	0.047481	20	1.04101666692564	0.970455051724978	1.1167088046898	0.745676
ENSG00000189091	16	SF3B3	70557691	rs8049641	16	70559548	C	A	0.420477	0.0167976	0.0108615	0.12	-0.191457	0.0254576	5.451462e-14	-0.0877359	0.0579181	0.129816	0.470986	20	0.916002761110296	0.817703583017326	1.02611884769485	0.537057
ENSG00000141504	17	SAT2	7529552	rs858520	17	7530271	T	C	0.388668	0.018598	0.0111687	0.096	0.428363	0.0313322	1.499398e-42	0.0434164	0.0262656	0.0983358	0.335067	20	1.04437268110624	0.991968252239721	1.09954556970787	0.509558132727273
ENSG00000030582	17	GRN	42422614	rs5848	17	42430244	T	C	0.301193	0.00350221	0.0121004	0.77	-0.339909	0.0348086	1.589692e-22	-0.0103034	0.0356147	0.772351	0.256148	7	0.989749498192816	0.923016459525136	1.06130725954433	0.997283
ENSG00000132471	17	WBP2	73841780	rs77685513	17	73873924	T	C	0.0178926	0.0451374	0.0443622	0.31	-0.722168	0.125947	9.814358e-09	-0.0625026	0.0623888	0.316429			0.939410620342688	0.831283283095092	1.0616	0.819837477272727
ENSG00000171791	18	BCL2	60790579	rs11152372	18	60860930	T	G	0.699801	-6.52082e-05	0.0116028	1	-0.381296	0.0567745	1.868228e-11	0.000171017	0.03043	0.995516	0.775975	12	1.00017103162424	0.942262121026389	1.06163886903428	0.997283
ENSG00000104823	19	ECH1	39306062	rs2116852	19	39350452	G	A	0.421471	0.0113217	0.0108904	0.3	-0.165868	0.0292073	1.354909e-08	-0.0682572	0.0667482	0.306494	0.41691	14	0.934020212682285	0.819481322823007	1.06456820113212	0.819837477272727
ENSG00000240972	22	MIF	24236191	rs5760120	22	24266867	A	G	0.609344	-0.022214	0.0108756	0.041	0.871975	0.0605598	5.282279e-47	-0.0254756	0.0125972	0.0431441	0.0828209	20	0.974846164921975	0.951071427001555	0.99921522010095	0.351315835714286
ENSG00000100097	22	LGALS1	38071615	rs929039	22	38071511	C	T	0.33002	-0.0133467	0.0113841	0.24	-0.382375	0.033459	3.023765e-30	0.0349048	0.0299284	0.243503	0.355254	18	1.03552112249613	0.976525061867367	1.09808138777833	0.73051
ENSG00000073150	22	PANX2	50609160	rs6010198	22	50610628	A	G	0.743539	0.00108318	0.0121733	0.93	0.443869	0.0750507	3.333777e-09	0.00244031	0.0274285	0.929106	0.591852	12	1.00244328997998	0.949975057495615	1.05780940425431	0.997283
Significant results （Exposure: Genes from the Heart_Atrial_Appendage, Outcome: AMI---ebi-a-GCST011364)
probeID	ProbeChr	Gene	Probe_bp	topSNP	topSNP_chr	topSNP_bp	A1	A2	Freq	b_GWAS	se_GWAS	p_GWAS	b_eQTL	se_eQTL	p_eQTL	b_SMR	se_SMR	p_SMR	p_HEIDI	nsnp_HEIDI	or	lci	uci	FDR
ENSG00000008130	1	NADK	1682671	rs76037905	1	1675938	T	C	0.449304	-0.0301693	0.0112876	0.0075	-0.16918	0.0242017	2.740776e-12	0.178327	0.0714301	0.0125419	0.115262	15	1.19521609300255	1.03906784048104	1.37482987473747	0.242244
ENSG00000123836	1	PFKFB2	207222801	rs1564879	1	207251518	A	G	0.441352	-0.0260026	0.0107557	0.016	0.423776	0.0345205	1.21794e-34	-0.0613593	0.025868	0.0176915	0.215741	20	0.940485262707175	0.893990097939748	0.989398575451556	0.242244
ENSG00000115368	2	WDR75	190306159	rs115414746	2	190326872	A	T	0.0377734	-0.0612148	0.0280978	0.029	-0.63405	0.0865176	2.326328e-13	0.0965457	0.0462315	0.0367696	0.202273	8	1.10135991214171	1.00594958891549	1.20581952558926	0.349311
ENSG00000156475	5	PPP2R2B	145967936	rs319215	5	146255753	A	G	0.114314	0.0366458	0.0151955	0.016	-0.82051	0.0723238	7.856409e-30	-0.0446623	0.0189334	0.0183286	0.335616	20	0.956320376700445	0.921482250120238	0.992475614992202	0.242244
ENSG00000185591	12	SP1	53773960	rs11170516	12	53752692	A	G	0.151093	0.0354013	0.0148803	0.017	0.385168	0.0418035	3.148409e-20	0.0919113	0.0399003	0.0212495	0.718959	20	1.0962675788339	1.01380107964069	1.18544222188862	0.242244
ENSG00000169180	16	XPO6	28109300	rs205438	16	28093674	T	C	0.714712	0.03601	0.0119475	0.0026	-0.283853	0.0358158	2.274958e-15	-0.126861	0.0450314	0.00484479	0.722525	19	0.88085610308637	0.806442609418764	0.962136009782189	0.242244
ENSG00000240972	22	MIF	24236191	rs5760120	22	24266867	A	G	0.609344	-0.022214	0.0108756	0.041	0.871975	0.0605598	5.282279e-47	-0.0254756	0.0125972	0.0431441	0.0828209	20	0.974846164921975	0.951071427001555	0.99921522010095	0.351315835714286
SMR results （Exposure: Genes from the Heart_left_Ventricle, Outcome: AMI--- ebi-a-GCST011364)
probeID	ProbeChr	Gene	Probe_bp	topSNP	topSNP_chr	topSNP_bp	A1	A2	Freq	b_GWAS	se_GWAS	p_GWAS	b_eQTL	se_eQTL	p_eQTL	b_SMR	se_SMR	p_SMR	p_HEIDI	nsnp_HEIDI	or	lci	uci	FDR
ENSG00000008130	1	NADK	1682671	rs489788	1	1681719	G	A	0.452286	-0.0389776	0.011125	0.00046	-0.179005	0.024357	1.993449e-13	0.217746	0.0688501	0.00156361	0.527257	17	1.24327123661612	1.08632430899633	1.42289310383296	0.0875623
ENSG00000159339	1	PADI4	17634690	rs12737739	1	17660890	A	C	0.368787	0.00313861	0.0111553	0.78	0.332811	0.0444458	6.9919e-14	0.00943062	0.0335421	0.77859	0.142063	11	1.00947522841486	0.945244272001893	1.07807078759128	0.97973278490566
ENSG00000158828	1	PINK1	20959948	rs35731336	1	20961551	A	G	0.101392	-0.00305896	0.0162119	0.85	0.198601	0.0345891	9.371666e-09	-0.0154026	0.0816746	0.850418	0.610787	4	0.984715413362267	0.839050137214025	1.15566925301137	0.97973278490566
ENSG00000075151	1	EIF4G3	21132963	rs9426652	1	21458151	A	G	0.470179	-0.0151674	0.0107985	0.16	-0.134851	0.0244224	3.359085e-08	0.112475	0.0826275	0.173441	0.757766	19	1.11904428045607	0.951729046235726	1.31577375574946	0.617269552941177
ENSG00000117450	1	PRDX1	45976708	rs17522918	1	45987574	A	C	0.082505	-0.0182535	0.0180516	0.31	-0.281582	0.0363079	8.807668e-15	0.064825	0.0646505	0.316006	0.85656	6	1.06697228789484	0.939986298394862	1.21111325247992	0.804379672727273
ENSG00000116157	1	GPX7	53068044	rs12089784	1	53068430	A	G	0.579523	0.00237111	0.0107731	0.83	-0.58755	0.0411389	2.829224e-46	-0.00403559	0.0183379	0.825817	0.333538	20	0.995972542050439	0.960810697814638	1.03242116972118	0.97973278490566
ENSG00000162402	1	USP24	55532032	rs6671533	1	55670896	C	G	0.196819	0.026103	0.0135057	0.053	-0.185788	0.0297135	4.035708e-10	-0.140499	0.0760876	0.0648142	0.0483933	15	0.868924533856876	0.748539955339538	1.00867006517495	0.342719
ENSG00000117054	1	ACADM	76190036	rs12091720	1	76186949	A	G	0.304175	-0.00564141	0.0117396	0.63	0.255852	0.0252802	4.474963e-24	-0.0220495	0.045936	0.631224	0.996514	20	0.978191813358022	0.893969107298679	1.07034931734052	0.97973278490566
ENSG00000135828	1	RNASEL	182542769	rs3738579	1	182556036	G	A	0.359841	0.012403	0.011312	0.27	0.369914	0.0386849	1.152471e-21	0.0335295	0.0307805	0.276016	0.110749	9	1.03409794916582	0.973555660645541	1.09840516746612	0.771812
ENSG00000123836	1	PFKFB2	207222801	rs1060286	1	207250300	A	G	0.60338	-0.0224047	0.0110131	0.042	0.186389	0.0255058	2.717196e-13	-0.120204	0.0613333	0.0500133	0.898797	5	0.886739523401853	0.786299694903603	1.00000926804295	0.342719
ENSG00000143799	1	PARP1	226548392	rs3219142	1	226552068	A	G	0.188867	-0.00524079	0.013447	0.7	-0.158944	0.0289267	3.913285e-08	0.0329725	0.0848146	0.697453			1.03352211699228	0.87523389830284	1.22043715215269	0.97973278490566
ENSG00000134324	2	LPIN1	11817721	rs3795974	2	11924950	C	T	0.596421	0.00691469	0.0110822	0.53	0.173158	0.0287124	1.631738e-09	0.0399329	0.0643419	0.53484	0.247815	6	1.04074093813247	0.917431625909325	1.18062389579308	0.907606593939394
ENSG00000079785	2	DDX1	15731302	rs10929377	2	15737268	G	A	0.584493	-0.00370083	0.0110823	0.74	0.294245	0.0221627	3.165386e-40	-0.0125774	0.0376753	0.738504	0.712932	20	0.987501364930218	0.917208016361553	1.06318188278312	0.97973278490566
ENSG00000071054	2	MAP4K4	102313312	rs34562738	2	102376755	A	G	0.793241	0.0101042	0.0128916	0.43	0.189886	0.0341142	2.603745e-08	0.0532121	0.0685609	0.437672	0.62114	7	1.05465331336626	0.922039454538503	1.20634058111013	0.906787917241379
ENSG00000115368	2	WDR75	190306159	rs115414746	2	190326872	A	T	0.0377734	-0.0612148	0.0280978	0.029	-0.528523	0.0766971	5.538563e-12	0.115822	0.0557564	0.0377746	0.177144	7	1.12279599665746	1.0065608849281	1.25245364586174	0.342719
ENSG00000138363	2	ATIC	216176540	rs28366034	2	216176780	T	C	0.140159	0.0101669	0.015481	0.51	0.349528	0.0336819	3.144971e-25	0.0290875	0.0443797	0.512195	0.642212	18	1.02951467306803	0.943747420186365	1.12307640730087	0.907606593939394
ENSG00000197548	3	ATG7	11313995	rs6442241	3	11272005	G	A	0.161034	-0.0020689	0.0148074	0.89	-0.357674	0.0509614	2.242201e-12	0.00578433	0.0414074	0.888903	0.869362	14	1.00580109153928	0.927396413774112	1.09083431930115	0.97973278490566
ENSG00000114857	3	NKTR	42642106	rs2976533	3	42655046	G	A	0.347913	-0.00820485	0.0113284	0.47	-0.351045	0.0270121	1.291797e-38	0.0233726	0.0323205	0.469587	0.326195	20	1.02364787969911	0.960812901916906	1.09059212206864	0.906787917241379
ENSG00000163644	4	PPM1K	89178772	rs1440582	4	89208126	A	G	0.054672	0.00225166	0.0244587	0.93	-0.362483	0.0549258	4.125338e-11	-0.00621178	0.0674821	0.926658	0.43977	4	0.993807473219169	0.870683541441944	1.13434244110163	0.97973278490566
ENSG00000037474	5	NSUN2	6599352	rs2303707	5	6605532	A	C	0.672962	0.00108576	0.0116028	0.93	-0.265039	0.0331494	1.292598e-15	-0.00409661	0.0437808	0.92545	0.775709	16	0.995911769660108	0.914016204932233	1.08514515125152	0.97973278490566
ENSG00000171530	5	TBCA	76986991	rs254385	5	77054803	G	A	0.514911	0.0115094	0.0107476	0.28	-0.177487	0.0244956	4.302863e-13	-0.0648466	0.0612122	0.28943	0.751171	10	0.937211220552179	0.831251807980752	1.05667724688936	0.771812
ENSG00000186468	5	RPS23	81569177	rs111772743	5	81569088	T	C	0.298211	-0.00354251	0.011764	0.76	-0.375766	0.0282345	2.058781e-40	0.00942743	0.0313146	0.763372	0.697144	20	1.00947200819401	0.949377107265563	1.07337087394315	0.97973278490566
ENSG00000137312	6	FLOT1	30695486	rs9501029	6	30697740	G	A	0.0526839	0.0476992	0.0255277	0.062	-0.316601	0.0560508	1.618817e-08	-0.15066	0.0849278	0.0760663	0.609061	5	0.86014009658158	0.728244461783652	1.01592394391207	0.342719
ENSG00000112062	6	MAPK14	35995488	rs9380542	6	35991822	T	C	0.243539	0.00242571	0.012454	0.85	-0.202465	0.0364695	2.830351e-08	-0.0119809	0.0615495	0.845663	0.149213	6	0.988090585211877	0.875799653721744	1.11477893424076	0.97973278490566
ENSG00000112096	6	SOD2	160090089	rs5746105	6	160112638	G	A	0.329026	-0.00866217	0.0117118	0.46	0.150372	0.0263314	1.12476e-08	-0.057605	0.0785361	0.463263	0.731548	4	0.944022762792221	0.809340341762092	1.10111770127458	0.906787917241379
ENSG00000003147	7	ICA1	8152814	rs57398382	7	8324191	G	A	0.0238569	-0.00646154	0.0433849	0.88	-0.720097	0.108301	2.950241e-11	0.00897316	0.0602638	0.881634			1.00901353948703	0.896601398034321	1.13551944609968	0.97973278490566
ENSG00000189043	7	NDUFA4	10971578	rs62438413	7	10937537	A	T	0.284294	-0.0079937	0.0123804	0.52	0.129175	0.0209317	6.774727e-10	-0.0618827	0.096365	0.520763	0.725432	20	0.939993141520023	0.7782105979357	1.13540872926751	0.907606593939394
ENSG00000131669	9	NINJ1	95883771	rs7032525	9	95882901	C	T	0.185885	-0.012072	0.0134231	0.37	-0.347581	0.0468983	1.249963e-13	0.0347316	0.0389019	0.371966	0.192885	16	1.03534178576872	0.959333866917496	1.1173718038362	0.861463
ENSG00000136869	9	TLR4	120466610	rs1329057	9	120441946	T	C	0.800199	-0.00565717	0.0136883	0.68	-0.372731	0.0457633	3.800158e-16	0.0151776	0.0367715	0.679787	0.210714	15	1.01529336470617	0.944693691510062	1.09116915427755	0.97973278490566
ENSG00000136856	9	SLC2A8	130159421	rs11794990	9	130171020	G	A	0.248509	0.00122636	0.0134305	0.93	-0.714018	0.0577867	4.515524e-35	-0.00171754	0.0188102	0.927247	0.834769	20	0.998283934127747	0.962149406657258	1.03577553157768	0.97973278490566
ENSG00000107290	9	SETX	135136743	rs3780823	9	135156362	T	C	0.153082	0.00952151	0.0147982	0.52	0.262314	0.040786	1.263714e-10	0.0362982	0.0566956	0.522024	0.463414	4	1.03696502336033	0.927905692334145	1.15884240020964	0.907606593939394
ENSG00000012779	10	ALOX5	45869661	rs3824617	10	46167847	T	C	0.23161	0.00331098	0.0125974	0.79	-0.229352	0.0322603	1.16541e-12	-0.0144362	0.0549634	0.792819	0.784284	20	0.985667502313022	0.88500280543162	1.09778231114439	0.97973278490566
ENSG00000213551	10	DNAJC9	74943120	rs78464723	10	75264388	A	G	0.0119284	0.153275	0.0557002	0.0059	-1.03341	0.162425	1.986654e-10	-0.14832	0.0587247	0.0115476	0.265911	7	0.862155181137027	0.768418776919232	0.967326123056919	0.323331
ENSG00000110700	11	RPS13	17095936	rs80288693	11	17128346	G	A	0.0188867	-0.0357492	0.0406019	0.38	0.311825	0.0564964	3.401997e-08	-0.114645	0.131854	0.384582			0.891682635061775	0.688610940617226	1.15464026894205	0.861463
ENSG00000173327	11	MAP3K11	65365226	rs1144789	11	65389631	G	A	0.56163	-0.0194142	0.0108538	0.074	-0.154037	0.0240767	1.57681e-10	0.126036	0.0731647	0.0849555	0.135518	10	1.13432300317611	0.982783121867079	1.30922952063933	0.342719
ENSG00000084207	11	GSTP1	67351066	rs6591249	11	67341658	A	G	0.408549	-0.000535732	0.0108228	0.96	-0.216659	0.0268471	7.024151e-16	0.0024727	0.049954	0.960521	0.776192	19	1.00247575964399	0.908975498057663	1.10559377103258	0.992561207272727
ENSG00000149273	11	RPS3	75110530	rs3094303	11	75114071	G	A	0.0666004	0.0214327	0.0218843	0.33	-0.340727	0.0403057	2.825318e-17	-0.0629029	0.064658	0.330624	0.303192	8	0.939034649526944	0.827263031093883	1.06590774622941	0.804998782608696
ENSG00000111321	12	LTBR	6484211	rs10849448	12	6493351	G	A	0.737575	-0.00727829	0.0128363	0.57	-0.558682	0.0318895	1.020692e-68	0.0130276	0.0229881	0.57091	0.238644	15	1.01311282888802	0.968478422191207	1.05980430801466	0.936178
ENSG00000185591	12	SP1	53773960	rs11170569	12	53913426	G	T	0.143141	0.0329256	0.0155208	0.034	0.277599	0.0478244	6.453991e-09	0.118609	0.0595277	0.0463167	0.651507	14	1.12592959373936	1.00193658075507	1.26526715802982	0.342719
ENSG00000166888	12	STAT6	57489191	rs73118440	12	57504197	T	G	0.0685885	-0.0336093	0.0245568	0.17	0.379655	0.0633454	2.054861e-09	-0.088526	0.0663468	0.182108	0.107467	5	0.915279313164488	0.803670654043872	1.04238747164846	0.617269552941177
ENSG00000139343	12	SNRPF	96252706	rs79635296	12	96271727	T	C	0.0894632	-0.0104997	0.0191699	0.58	0.341358	0.0504706	1.346999e-11	-0.0307587	0.0563415	0.585111	0.577282	5	0.969709535758272	0.868326016321009	1.08293033499631	0.936178
ENSG00000089157	12	RPLP0	120634489	rs12581892	12	120615806	A	G	0.0695825	0.0171414	0.0203492	0.4	0.290514	0.0509701	1.200212e-08	0.0590038	0.0708064	0.404669	0.852563	8	1.06077927169373	0.923322460656932	1.21869954561106	0.871595
ENSG00000140545	15	MFGE8	89441916	rs4932447	15	89446521	A	C	0.305169	-0.00136958	0.0115672	0.91	-0.187687	0.0326589	9.090598e-09	0.00729712	0.0616431	0.905769	0.549649	9	1.00732380885792	0.892683346655458	1.13668666464287	0.97973278490566
ENSG00000132600	16	PRMT7	68344877	rs79543001	16	68387341	T	C	0.11332	0.020634	0.0182798	0.26	0.639794	0.0554791	9.082288e-31	0.0322509	0.0287079	0.261261	0.35205	20	1.03277659644882	0.976269519169951	1.0925543379448	0.770031831578947
ENSG00000189091	16	SF3B3	70557691	rs8053436	16	70591857	G	A	0.331014	0.0230489	0.011195	0.04	-0.114795	0.0207145	2.994448e-08	-0.200783	0.104035	0.0536112	0.357175	4	0.818089937810239	0.667182538228473	1.00313048978085	0.342719
ENSG00000257017	16	HP	72088491	rs12445586	16	72126276	T	C	0.371769	0.0197772	0.0111043	0.075	0.455056	0.0694707	5.740993e-11	0.0434611	0.025288	0.0856798	0.117906	19	1.04441936560848	0.993915207788374	1.09748980869833	0.342719
ENSG00000103264	16	FBXO31	87360593	rs933717	16	87415250	C	T	0.441352	0.00260623	0.0110242	0.81	0.240499	0.0344208	2.807782e-12	0.0108368	0.0458652	0.81322	0.389299	20	1.0108957307985	0.923985415089688	1.10598085408896	0.97973278490566
ENSG00000141504	17	SAT2	7529552	rs8068222	17	7468688	T	G	0.384692	0.0206169	0.0112134	0.066	0.348724	0.031204	5.366735e-29	0.0591211	0.0325877	0.0696443	0.570102	20	1.06090370840037	0.995260475162603	1.13087649573724	0.342719
ENSG00000070540	17	WIPI1	66417089	rs3897877	17	66428751	T	C	0.127237	0.0259359	0.0145752	0.075	-0.184806	0.024856	1.045067e-13	-0.140341	0.0810951	0.083527	0.821851	8	0.869061834779713	0.741346318849134	1.01877955480127	0.342719
ENSG00000171791	18	BCL2	60790579	rs4987790	18	60861693	G	T	0.749503	3.45584e-05	0.0121593	1	-0.309304	0.0451361	7.24688e-12	-0.000111729	0.0393118	0.997732	0.688274	13	0.999888277241452	0.925739078240352	1.07997662674591	0.997732
ENSG00000104823	19	ECH1	39306062	rs4499346	19	39319018	C	T	0.132207	0.0212421	0.01564	0.17	-0.210249	0.0383404	4.164196e-08	-0.101033	0.0766358	0.187385	0.220905	7	0.903903203587965	0.777836315754581	1.0504022310452	0.617269552941177
ENSG00000213024	19	NUP62	50410082	rs4802635	19	50401320	G	A	0.557654	0.00336236	0.0110064	0.76	0.207344	0.0323157	1.397133e-10	0.0162163	0.0531429	0.760255	0.814422	14	1.0163484978126	0.91581235858381	1.12792130322775	0.97973278490566
ENSG00000271303	20	SRXN1	627259	rs6107703	20	633968	A	G	0.429423	-0.0219873	0.0110088	0.046	-0.222114	0.0381996	6.079068e-09	0.0989911	0.0524062	0.0589025	0.758778	5	1.10405647341254	0.996281877399407	1.2234897814923	0.342719
ENSG00000184787	21	UBE2G2	46188955	rs674696	21	46179598	T	C	0.315109	-0.000372923	0.0118227	0.97	0.191526	0.0349611	4.295176e-08	-0.00194712	0.06173	0.974837			0.998054774408401	0.884318559352971	1.12641911920092	0.992561207272727
ENSG00000240972	22	MIF	24236191	rs5760120	22	24266867	A	G	0.609344	-0.022214	0.0108756	0.041	0.662265	0.0594859	8.65337e-29	-0.0335425	0.0166959	0.0445342	0.09023	20	0.967013812271035	0.935881452348124	0.999181798909207	0.342719
ENSG00000100097	22	LGALS1	38071615	rs62236667	22	38061520	G	C	0.328032	-0.0134422	0.0113611	0.24	-0.39335	0.0350529	3.19415e-29	0.0341736	0.0290429	0.239333	0.390886	19	1.03476422620637	0.977506356823027	1.09537600074176	0.744590933333333
Significant results （Exposure: Genes from the Heart_left_Ventricle, Outcome: AMI---ebi-a-GCST011364)
probeID	ProbeChr	Gene	Probe_bp	topSNP	topSNP_chr	topSNP_bp	A1	A2	Freq	b_GWAS	se_GWAS	p_GWAS	b_eQTL	se_eQTL	p_eQTL	b_SMR	se_SMR	p_SMR	p_HEIDI	nsnp_HEIDI	or	lci	uci	FDR
ENSG00000008130	1	NADK	1682671	rs489788	1	1681719	G	A	0.452286	-0.0389776	0.011125	0.00046	-0.179005	0.024357	1.993449e-13	0.217746	0.0688501	0.00156361	0.527257	17	1.24327123661612	1.08632430899633	1.42289310383296	0.0875623
ENSG00000115368	2	WDR75	190306159	rs115414746	2	190326872	A	T	0.0377734	-0.0612148	0.0280978	0.029	-0.528523	0.0766971	5.538563e-12	0.115822	0.0557564	0.0377746	0.177144	7	1.12279599665746	1.0065608849281	1.25245364586174	0.342719
ENSG00000213551	10	DNAJC9	74943120	rs78464723	10	75264388	A	G	0.0119284	0.153275	0.0557002	0.0059	-1.03341	0.162425	1.986654e-10	-0.14832	0.0587247	0.0115476	0.265911	7	0.862155181137027	0.768418776919232	0.967326123056919	0.323331
ENSG00000185591	12	SP1	53773960	rs11170569	12	53913426	G	T	0.143141	0.0329256	0.0155208	0.034	0.277599	0.0478244	6.453991e-09	0.118609	0.0595277	0.0463167	0.651507	14	1.12592959373936	1.00193658075507	1.26526715802982	0.342719
ENSG00000240972	22	MIF	24236191	rs5760120	22	24266867	A	G	0.609344	-0.022214	0.0108756	0.041	0.662265	0.0594859	8.65337e-29	-0.0335425	0.0166959	0.0445342	0.09023	20	0.967013812271035	0.935881452348124	0.999181798909207	0.342719
SMR results （Exposure: Genes from the Whole_Blood, Outcome: AMI--- ebi-a-GCST011364)
probeID	ProbeChr	Gene	Probe_bp	topSNP	topSNP_chr	topSNP_bp	A1	A2	Freq	b_GWAS	se_GWAS	p_GWAS	b_eQTL	se_eQTL	p_eQTL	b_SMR	se_SMR	p_SMR	p_HEIDI	nsnp_HEIDI	or	lci	uci	FDR
ENSG00000116688	1	MFN2	12040238	rs2336384	1	12046063	T	G	0.657058	-0.000179435	0.0112203	0.99	-0.633137	0.0246478	1.618959e-145	0.000283406	0.0177217	0.987241	0.557666	20	1.00028344616327	0.966135557441856	1.03563828591258	0.987241
ENSG00000159339	1	PADI4	17634690	rs1886303	1	17632382	T	C	0.421471	0.00999423	0.0109121	0.36	0.163114	0.0211647	1.289123e-14	0.0612714	0.0673691	0.363092	0.470704	17	1.06318742410153	0.931674256111121	1.21326471280412	0.701812
ENSG00000117450	1	PRDX1	45976708	rs11211134	1	45993118	T	C	0.692843	-0.0206063	0.0113364	0.069	-0.112531	0.0194552	7.2895e-09	0.183116	0.105598	0.0829013			1.20095371063156	0.976426226908629	1.47711089208041	0.396684
ENSG00000116157	1	GPX7	53068044	rs12089784	1	53068430	A	G	0.579523	0.00237111	0.0107731	0.83	-0.561637	0.0303941	3.075584e-76	-0.00422179	0.019183	0.825809	0.742224	20	0.995787109227441	0.959041941917791	1.03394014751916	0.939358
ENSG00000117054	1	ACADM	76190036	rs77773255	1	76217193	A	G	0.305169	-0.00422772	0.0118312	0.72	0.235116	0.022606	2.463216e-25	-0.0179814	0.0503503	0.720997	0.994055	16	0.982179300723398	0.889880595158354	1.08405125813294	0.863299159210526
ENSG00000143546	1	S100A8	153362508	rs3014874	1	153337943	A	G	0.291252	-0.00481879	0.0122148	0.69	-0.0703118	0.0119163	3.624149e-09	0.0685345	0.174111	0.693858	0.438673	3	1.07093757165987	0.761303593854531	1.50650448999704	0.854300477333333
ENSG00000163568	1	AIM2	159032274	rs79288222	1	159054382	A	G	0.0427435	0.0401301	0.0230852	0.082	-0.266264	0.0427012	4.5031e-10	-0.150715	0.0900065	0.0940334	0.669119	5	0.860092790177206	0.720991637672167	1.02603077353746	0.396684
ENSG00000118217	1	ATF6	161736084	rs12048680	1	161912723	A	G	0.0974155	-0.0213508	0.0169813	0.21	0.133408	0.0173407	1.433133e-14	-0.160041	0.128977	0.214662	0.578035	6	0.852108851787081	0.66177085728242	1.09719170511014	0.608678318181818
ENSG00000135828	1	RNASEL	182542769	rs12041623	1	182561633	C	T	0.370775	0.0129294	0.0112569	0.25	0.0953317	0.0146109	6.814179e-11	0.135625	0.119897	0.257977	0.526461	3	1.14525234343045	0.905404820344576	1.44863700817694	0.616048766666667
ENSG00000163545	1	NUAK2	205271187	rs61823093	1	205304806	G	A	0.421471	-0.000957141	0.0111445	0.93	0.149501	0.0158708	4.516094e-21	-0.00640224	0.0745478	0.931561	0.155547	19	0.993618210671864	0.85854521893924	1.14994193293461	0.981333540229885
ENSG00000143748	1	NVL	224415036	rs4654023	1	224518143	C	T	0.970179	-0.0244322	0.0229881	0.29	0.343168	0.0477152	6.384677e-13	-0.0711961	0.0677153	0.293073	0.645598	7	0.931279250359157	0.815529170076819	1.06345802697385	0.634991716666667
ENSG00000143799	1	PARP1	226548392	rs6661762	1	226543691	A	C	0.16998	-0.0251525	0.0142373	0.077	0.0945854	0.0170385	2.835958e-08	-0.265924	0.157962	0.0922839			0.766497379088241	0.562406984199714	1.04464960189846	0.396684
ENSG00000172059	2	KLF11	10182976	rs72786603	2	10173612	A	G	0.117296	-0.000831492	0.017749	0.96	-0.253455	0.0368327	5.932746e-12	0.00328063	0.0700297	0.962636	0.526224	9	1.00328601715608	0.874609671383174	1.15089378171295	0.981441976666667
ENSG00000134324	2	LPIN1	11817721	rs3795974	2	11924950	C	T	0.596421	0.00691469	0.0110822	0.53	0.20143	0.0132399	2.860255e-52	0.034328	0.0550637	0.533006	0.28256	20	1.03492400613759	0.929046161455179	1.15286811669534	0.79514
ENSG00000079785	2	DDX1	15731302	rs7591533	2	15734149	C	T	0.577535	-0.00423572	0.0110735	0.7	0.143516	0.0179693	1.385686e-15	-0.0295139	0.0772474	0.702409	0.511651	10	0.970917381795791	0.834503114259877	1.12963096981281	0.854300477333333
ENSG00000168906	2	MAT2A	85766288	rs72844420	2	85729520	T	G	0.251491	0.0504424	0.0136157	0.00021	-0.245525	0.0284867	6.758509e-18	-0.205447	0.0603615	0.000665015	0.00300433	20	0.814283250435786	0.723427069746823	0.916550181308972	0.0605164
ENSG00000132305	2	IMMT	86371055	rs13035593	2	86430497	T	C	0.475149	0.00991497	0.0108077	0.36	-0.314637	0.0188264	1.061813e-62	-0.0315124	0.0344015	0.359658	0.0514163	20	0.968978941040375	0.905797652042652	1.03656725766774	0.701812
ENSG00000144218	2	AFF3	100162323	rs12712065	2	100761105	G	C	0.508946	-0.0157994	0.0107494	0.14	-0.111123	0.0170815	7.744923e-11	0.142179	0.0991725	0.15167	0.124219	14	1.15278297822305	0.949139874280335	1.4001188137717	0.470547
ENSG00000123636	2	BAZ2B	160175490	rs10165041	2	160436579	C	G	0.371769	-0.000905166	0.0110818	0.93	0.231727	0.0176557	2.374035e-39	-0.00390617	0.0478237	0.934902	0.341052	20	0.99610144915823	0.906974791978676	1.09398641041664	0.981333540229885
ENSG00000138363	2	ATIC	216176540	rs4535042	2	216176807	G	T	0.281312	-0.00889065	0.0117804	0.45	0.111432	0.0168155	3.431673e-11	-0.0797854	0.106402	0.453345	0.149261	6	0.923314468412303	0.749511723350579	1.13741997759352	0.767272
ENSG00000018280	2	SLC11A1	219246752	rs62182118	2	219228638	T	C	0.106362	0.0122092	0.0170704	0.47	-0.285358	0.024782	1.112066e-30	-0.0427857	0.0599363	0.475318	0.708049	9	0.958116692475289	0.851921537951274	1.07754946377737	0.76732
ENSG00000124831	2	LRRFIP1	238536219	rs6753606	2	238589527	A	G	0.77833	0.00733753	0.0124409	0.56	-0.114512	0.020865	4.059529e-08	-0.0640766	0.109268	0.557595	0.258248	3	0.937933151099596	0.757113668710541	1.16193727875748	0.805415433333333
ENSG00000197548	3	ATG7	11313995	rs6442241	3	11272005	G	A	0.161034	-0.0020689	0.0148074	0.89	-0.140664	0.0198267	1.29656e-12	0.0147081	0.105288	0.888902	0.965799	7	1.01481679635461	0.825590509167347	1.2474139645841	0.981333540229885
ENSG00000114857	3	NKTR	42642106	rs339725	3	42697605	C	G	0.347913	-0.00853856	0.0113537	0.45	-0.102643	0.0121267	2.578158e-17	0.083187	0.111049	0.453795	0.383113	18	1.08674501086526	0.874179943068654	1.35099727236339	0.767272
ENSG00000163421	3	PROK2	71820807	rs6777956	3	71854587	T	C	0.224652	0.00576083	0.0126764	0.65	-0.208028	0.0212247	1.112512e-22	-0.0276926	0.0610013	0.649853	0.541217	15	0.972687324932712	0.863073737782615	1.09622224691427	0.854300477333333
ENSG00000121552	3	CSTA	122044091	rs2001548	3	122032789	A	G	0.168986	0.0284213	0.0153101	0.063	-0.133679	0.0235548	1.384898e-08	-0.212608	0.1205	0.0776681	0.512802	5	0.808472996522644	0.638401425450821	1.02385201543798	0.396684
ENSG00000138496	3	PARP9	122246771	rs3828362	3	122131777	G	C	0.412525	0.0181219	0.0109274	0.097	0.0873213	0.013988	4.304462e-10	0.207532	0.129481	0.108979	0.0144802	10	1.2306370965971	0.954802505892561	1.58615803181749	0.396684
ENSG00000114770	3	ABCC5	183637722	rs7639048	3	183746044	G	A	0.499006	0.00426614	0.0107661	0.69	-0.389072	0.0260409	1.788639e-50	-0.0109649	0.0276811	0.692019	0.742782	20	0.989094995400427	0.936861466118872	1.04424073921943	0.854300477333333
ENSG00000037474	5	NSUN2	6599352	rs7717596	5	6610391	C	T	0.672962	0.000898396	0.0115868	0.94	-0.322067	0.0231431	5.041077e-44	-0.00278947	0.0359769	0.938198	0.764655	20	0.997214416956418	0.92931809403638	1.07007127028649	0.981333540229885
ENSG00000171530	5	TBCA	76986991	rs254398	5	77084524	A	G	0.782306	0.00574658	0.0135653	0.67	0.165697	0.0232241	9.700603e-13	0.0346813	0.0820125	0.672385	0.590206	13	1.03528970938663	0.881559130485753	1.21582857609479	0.854300477333333
ENSG00000186468	5	RPS23	81569177	rs226198	5	81573992	T	C	0.765408	0.00601556	0.0126194	0.63	0.190985	0.0157112	5.333307e-34	0.0314975	0.0661263	0.633844	0.825031	20	1.03199879559543	0.906549134345173	1.17480837360208	0.854300477333333
ENSG00000155506	5	LARP1	154092462	rs73276703	5	154088617	G	A	0.498012	-0.0129438	0.0107794	0.23	-0.403149	0.0224332	3.283691e-72	0.0321069	0.0267976	0.230869	0.908781	20	1.03262788732625	0.979790607464373	1.08831452920684	0.616048766666667
ENSG00000180537	6	RNF182	13924677	rs7761500	6	13917140	A	G	0.336978	0.0120058	0.0111744	0.28	0.726575	0.0373286	2.205109e-84	0.0165238	0.015403	0.283378	0.329123	20	1.01666107303166	0.986426876937165	1.04782195374399	0.634991716666667
ENSG00000137312	6	FLOT1	30695486	rs13197117	6	30755014	G	A	0.337972	0.0220863	0.0121492	0.069	-0.0914472	0.0109837	8.381707e-17	-0.24152	0.135985	0.0757214	0.742395	16	0.785433094969998	0.601667326625127	1.02532598892231	0.396684
ENSG00000096433	6	ITPR3	33588142	rs753890	6	33652880	A	G	0.469185	-0.0134384	0.0109037	0.22	-0.128746	0.0118589	1.856842e-27	0.104379	0.0852359	0.220729	0.34231	20	1.11002107319012	0.939240824068301	1.31185394773317	0.608678318181818
ENSG00000003147	7	ICA1	8152814	rs117827561	7	8293197	T	G	0.0139165	0.0268615	0.0363363	0.46	-0.70584	0.0888872	2.007959e-15	-0.038056	0.0517021	0.461692	0.997382	11	0.962659030476015	0.869886865016838	1.06532521207696	0.767272
ENSG00000146592	7	CREB5	28338940	rs56388170	7	28724374	T	G	0.301193	-0.0174607	0.0118723	0.14	-0.160214	0.0154427	3.230402e-25	0.108984	0.0748439	0.145352	0.24023	8	1.11514450788658	0.962992125758396	1.29133690733999	0.470547
ENSG00000127948	7	POR	75528518	rs2302429	7	75614777	A	G	0.191849	0.015647	0.0138891	0.26	0.116013	0.0135505	1.113614e-17	0.134873	0.120753	0.264021	0.969819	20	1.14439143740943	0.903207574399446	1.44997871932906	0.616048766666667
ENSG00000165092	9	ALDH1A1	75515578	rs7867580	9	75852207	G	A	0.739563	-0.00505073	0.0124269	0.68	0.305092	0.046315	4.478019e-11	-0.0165548	0.040809	0.684988	0.0329496	13	0.983581477648803	0.907973178421958	1.06548579425571	0.854300477333333
ENSG00000131669	9	NINJ1	95883771	rs7032525	9	95882901	C	T	0.185885	-0.012072	0.0134231	0.37	-0.217018	0.020482	3.125601e-26	0.0556268	0.0620749	0.370186	0.137773	20	1.05720306192205	0.936093416061568	1.19398159944312	0.701812
ENSG00000136810	9	TXN	113006091	rs72757068	9	113036532	C	T	0.139165	-0.00914726	0.0152148	0.55	0.157946	0.0191299	1.500022e-16	-0.0579138	0.096584	0.548759	0.883552	9	0.943731293568236	0.780970079793392	1.14041341339939	0.805415433333333
ENSG00000136869	9	TLR4	120466610	rs2770150	9	120463139	G	A	0.250497	0.0209771	0.01206	0.082	-0.287816	0.0158059	4.343964e-74	-0.0728836	0.0420925	0.0833606	0.0874567	20	0.929709041860214	0.856085606711764	1.00966409870696	0.396684
ENSG00000136856	9	SLC2A8	130159421	rs4837142	9	130114364	T	C	0.765408	-0.00478252	0.0125761	0.7	-0.185713	0.0247033	5.57361e-14	0.0257522	0.0678046	0.704094	0.851655	20	1.02608665269496	0.898395561517785	1.17192678140575	0.854300477333333
ENSG00000108091	10	CCDC6	61548521	rs55842846	10	61607063	A	G	0.395626	-0.00929894	0.011088	0.4	-0.18031	0.029216	6.759214e-10	0.051572	0.062059	0.405965	0.513152	20	1.0529249941626	0.93233448425133	1.18911298687247	0.738856
ENSG00000165637	10	VDAC2	76969912	rs11543	10	76970613	C	G	0.55169	0.0157578	0.0109484	0.15	-0.162231	0.0177999	7.929173e-20	-0.097132	0.068323	0.155125	0.0106347	20	0.907436216646743	0.793703685066623	1.03746587394644	0.470547
ENSG00000197142	10	ACSL5	114133776	rs10885342	10	114149305	C	T	0.527833	0.0196719	0.0107304	0.067	-0.487324	0.0214076	1.04179e-114	-0.0403671	0.0220903	0.0676438	0.803903	20	0.960436798080439	0.919740155965904	1.00293418431673	0.396684
ENSG00000167325	11	RRM1	4115937	rs2920144	11	4060283	G	A	0.564612	0.0188573	0.0109748	0.086	-0.0891125	0.0133352	2.349173e-11	-0.211612	0.127163	0.0960915	0.832539	20	0.809278636769423	0.630746348889574	1.03834435678364	0.396684
ENSG00000110700	11	RPS13	17095936	rs80288693	11	17128346	G	A	0.0188867	-0.0357492	0.0406019	0.38	0.266887	0.0321428	1.013687e-16	-0.133949	0.152985	0.381264	0.495088	9	0.874634669834052	0.648042110112349	1.18045693904536	0.708061528571429
ENSG00000026508	11	CD44	35160417	rs12419062	11	35249670	G	A	0.356859	-0.0123422	0.0115229	0.28	0.0977872	0.0163419	2.179451e-09	-0.126215	0.119709	0.291724	0.904286	7	0.881425319966221	0.697087289535907	1.11450976992392	0.634991716666667
ENSG00000173327	11	MAP3K11	65365226	rs2004649	11	65380916	A	G	0.440358	0.0187557	0.0108911	0.085	0.157588	0.011413	2.287422e-43	0.119017	0.0696465	0.0874742	0.0379107	20	1.12638906673973	0.982661924663883	1.2911381807174	0.396684
ENSG00000149273	11	RPS3	75110530	rs35378921	11	75118589	A	C	0.0656064	0.0211357	0.0221308	0.34	-0.202383	0.0214453	3.830046e-21	-0.104434	0.10991	0.34202	0.250236	10	0.900834250505443	0.726252448059258	1.11738328600786	0.694829691111111
ENSG00000111321	12	LTBR	6484211	rs10849448	12	6493351	G	A	0.737575	-0.00727829	0.0128363	0.57	-0.0924401	0.0160942	9.263818e-09	0.0787352	0.139536	0.572573	0.50897	7	1.08191779230405	0.823035980951578	1.42222957002524	0.8141279453125
ENSG00000185591	12	SP1	53773960	rs10876450	12	53811034	C	T	0.162028	0.0308401	0.0141529	0.029	0.106509	0.0168749	2.760031e-10	0.289554	0.140576	0.0394209	0.65176	15	1.33583157426446	1.01412385228183	1.75959375256462	0.396684
ENSG00000139343	12	SNRPF	96252706	rs17370487	12	96272463	A	G	0.199801	-0.0226285	0.0137854	0.1	0.139712	0.0233773	2.281196e-09	-0.161965	0.102324	0.113452	0.480415	20	0.850470970503293	0.695920367294739	1.0393443067064	0.397082
ENSG00000198431	12	TXNRD1	104609557	rs7488680	12	104697102	T	G	0.523857	0.00350193	0.0107731	0.75	-0.0915365	0.0148635	7.345616e-10	-0.0382572	0.117855	0.745475	0.52509	9	0.962465362962689	0.76394995185848	1.2125657873914	0.881016
ENSG00000152520	13	PAN3	28712643	rs2485796	13	28775670	G	A	0.316103	0.0112135	0.0116854	0.34	0.0748118	0.0127267	4.144101e-09	0.149889	0.158264	0.343597	0.0931849	5	1.16170528628456	0.851880994266225	1.58421091826792	0.694829691111111
ENSG00000120696	13	KBTBD7	41763969	rs9525462	13	41768690	C	G	0.83499	-0.039344	0.0148593	0.0081	-0.165017	0.0203204	4.6325e-16	0.238424	0.0947124	0.0118243	0.146728	8	1.26924723958052	1.05420580924944	1.52815374478892	0.236813243333333
ENSG00000089737	14	DDX24	94517266	rs75825150	14	94546945	A	G	0.0308151	-0.0014165	0.0385075	0.97	-0.222567	0.0368665	1.569018e-09	0.00636439	0.173018	0.970657			1.00638468576391	0.716948771020483	1.41266737133606	0.981441976666667
ENSG00000140455	15	USP3	63796793	rs62011287	15	63791228	G	A	0.395626	0.0188421	0.0114319	0.099	0.153763	0.0159751	6.262087e-22	0.12254	0.0754295	0.104257	0.440055	20	1.13036433374308	0.975015588409296	1.31046471685956	0.396684
ENSG00000033800	15	PIAS1	68346517	rs12439871	15	68336811	A	G	0.554672	-0.0182208	0.0108011	0.092	0.13625	0.0160609	2.188468e-17	-0.13373	0.080826	0.0980166	0.538459	20	0.874826235802454	0.746657305616881	1.02499625610171	0.396684
ENSG00000140545	15	MFGE8	89441916	rs58743434	15	89460555	G	A	0.362823	0.00619581	0.0113179	0.58	0.263815	0.0287722	4.769953e-20	0.0234855	0.0429773	0.584749	0.848306	20	1.02376345606889	0.941058467460662	1.11373697833066	0.818648
ENSG00000140988	16	RPS2	2012053	rs2286466	16	2014283	G	A	0.809145	0.0106758	0.0136586	0.43	-0.135793	0.0148238	5.165744e-20	-0.0786184	0.100949	0.436102	0.0219266	6	0.924392605367495	0.758449971136773	1.12664212720236	0.767272
ENSG00000169180	16	XPO6	28109300	rs4788046	16	28160181	A	G	0.280318	-0.0395623	0.0118524	0.00084	0.0930443	0.011772	2.704057e-15	-0.425198	0.138278	0.00210542	0.500595	16	0.653640351526741	0.49846451283894	0.857123622924889	0.0957967
ENSG00000013364	16	MVP	29831715	rs11859871	16	29835440	G	A	0.136183	0.0271043	0.015038	0.071	0.119329	0.0170456	2.549036e-12	0.227139	0.130131	0.0809054			1.25500430141477	0.972468339308957	1.6196268124151	0.396684
ENSG00000102882	16	MAPK3	30125426	rs55732507	16	30141985	C	T	0.437376	-0.00743437	0.0110482	0.5	0.20575	0.0134158	4.368646e-53	-0.036133	0.0537489	0.501421	0.493559	20	0.964512004855473	0.868071804209104	1.07166642551868	0.76732
ENSG00000132600	16	PRMT7	68344877	rs79543001	16	68387341	T	C	0.11332	0.020634	0.0182798	0.26	0.274756	0.0293798	8.611456e-21	0.0750992	0.0670139	0.262436	0.026253	20	1.07799108229611	0.945304629666107	1.22930189596172	0.616048766666667
ENSG00000189091	16	SF3B3	70557691	rs4324119	16	70570290	A	G	0.415507	0.0189958	0.0108741	0.081	0.0840693	0.0128424	5.901672e-11	0.225954	0.133873	0.0914443	0.63688	8	1.25351800212385	0.964218760632147	1.62961710122545	0.396684
ENSG00000257017	16	HP	72088491	rs7197453	16	72079127	C	G	0.353877	0.0291741	0.0112902	0.0098	-0.224019	0.0303292	1.510386e-13	-0.13023	0.0533934	0.014725	0.0982543	20	0.877893492195293	0.790664882555146	0.974745433423362	0.236813243333333
ENSG00000103194	16	USP10	84733584	rs2303231	16	84808622	G	T	0.0149105	0.0138572	0.0339835	0.68	-0.733373	0.0434754	7.649064e-64	-0.0188952	0.0463522	0.683535			0.981282195228323	0.896062143345377	1.07460710601739	0.854300477333333
ENSG00000103264	16	FBXO31	87360593	rs8052244	16	87402261	C	G	0.497018	-0.0042711	0.0109901	0.7	0.143783	0.017525	2.31671e-16	-0.0297052	0.0765209	0.69787	0.367649	18	0.970731663065217	0.835532390411793	1.12780781749579	0.854300477333333
ENSG00000167703	17	SLC43A2	1472561	rs876789	17	1495745	T	A	0.132207	-0.0181469	0.0158845	0.25	0.145574	0.0238939	1.11156e-09	-0.124658	0.111018	0.261498	0.530968	5	0.882798768141347	0.710168310498653	1.0973929046266	0.616048766666667
ENSG00000141504	17	SAT2	7529552	rs858520	17	7530271	T	C	0.388668	0.018598	0.0111687	0.096	0.118987	0.0171978	4.557207e-12	0.156302	0.0965449	0.105456	0.760821	15	1.16917924190938	0.967610156221187	1.41273847832506	0.396684
ENSG00000126858	17	RHOT1	30469473	rs7208838	17	30468566	C	T	0.188867	-0.0388752	0.0141806	0.0061	-0.128868	0.0144699	5.294533e-19	0.301667	0.115135	0.00879015	0.106028	20	1.35211089880475	1.07896516367057	1.69440492077348	0.236813243333333
ENSG00000030582	17	GRN	42422614	rs34365655	17	42398802	A	G	0.0854871	-0.0126199	0.018906	0.5	0.23128	0.0289189	1.269422e-15	-0.0545655	0.0820292	0.505925	0.932382	20	0.946896485106795	0.806265059981326	1.11205730969958	0.76732
ENSG00000070540	17	WIPI1	66417089	rs28449485	17	66449844	G	T	0.10835	0.0296311	0.0160862	0.065	-0.283827	0.025461	7.364258e-29	-0.104399	0.0574445	0.0691587	0.269975	12	0.900865780255978	0.804937841558597	1.00822586805559	0.396684
ENSG00000035862	17	TIMP2	76849059	rs12937000	17	76907666	C	T	0.0954274	-0.0011664	0.0189771	0.95	-0.156493	0.0224907	3.448323e-12	0.0074534	0.12127	0.950992	0.675905	20	1.00748124572456	0.794346273566813	1.27780351499483	0.981441976666667
ENSG00000169710	17	FASN	80036214	rs59638227	17	80056066	G	A	0.285288	0.00777068	0.011528	0.5	-0.161735	0.0214773	5.053698e-14	-0.0480457	0.0715621	0.501975	0.984672	20	0.953090229858725	0.82836001696378	1.09660168000585	0.76732
ENSG00000167468	19	GPX4	1103936	rs8103169	19	1103414	G	A	0.447316	0.00117193	0.0109538	0.91	0.19656	0.019835	3.775048e-23	0.00596218	0.0557306	0.914803	0.339717	19	1.00597998917141	0.901883616062484	1.12209127717783	0.981333540229885
ENSG00000099331	19	MYO9B	17186591	rs12461129	19	17161590	T	C	0.249503	0.0329973	0.0122875	0.0072	-0.0937483	0.0168734	2.760542e-08	-0.351977	0.145577	0.0156141	0.760441	7	0.703296297605165	0.528713849869528	0.935526244200323	0.236813243333333
ENSG00000131943	19	C19orf12	30191721	rs1001434	19	30205448	T	C	0.151093	-0.00138608	0.0144855	0.92	0.22603	0.0252704	3.738281e-19	-0.00613228	0.0640904	0.923773	0.395976	20	0.993886484053929	0.876560577552425	1.12691623201136	0.981333540229885
ENSG00000104823	19	ECH1	39306062	rs9419	19	39322087	G	T	0.591451	-0.00734397	0.0108461	0.5	0.133451	0.0163838	3.782736e-16	-0.0550312	0.0815543	0.499816	0.267265	14	0.946455618077536	0.806640144305632	1.11050540109386	0.76732
ENSG00000090006	19	LTBP4	41098789	rs2303728	19	41114065	T	G	0.227634	0.00372635	0.01341	0.78	-0.119234	0.0175422	1.068469e-11	-0.0312524	0.112562	0.781285	0.620405	8	0.969230908319373	0.777342739263387	1.20848694686694	0.899960626582278
ENSG00000269858	19	EGLN2	41304901	rs12973666	19	41289397	C	G	0.50497	-0.0155221	0.0107708	0.15	0.172755	0.0140401	8.576425e-35	-0.0898505	0.0627737	0.152333	0.605285	20	0.91406782819723	0.80824750281574	1.03374274790142	0.470547
ENSG00000271303	20	SRXN1	627259	rs6107703	20	633968	A	G	0.429423	-0.0219873	0.0110088	0.046	-0.40376	0.022979	4.122528e-69	0.0544564	0.0274413	0.0472037	0.571301	20	1.05596643527346	1.00067167747436	1.11431665103034	0.396684
ENSG00000125835	20	SNRPB	2442280	rs1109010	20	2457887	A	G	0.105368	0.0126519	0.0171213	0.46	0.105021	0.0186042	1.651652e-08	0.12047	0.164418	0.463736	0.70518	9	1.12802689965116	0.817267124327427	1.55695077956766	0.767272
ENSG00000124201	20	ZNFX1	47854483	rs237730	20	47940490	G	T	0.265408	-0.0155219	0.0119685	0.19	-0.174204	0.0198367	1.607209e-18	0.0891017	0.0694491	0.1995	0.776351	9	1.09319182828208	0.954069712790273	1.25260068253043	0.585627858064516
ENSG00000156261	21	CCT8	30428126	rs2070610	21	30445948	A	G	0.132207	-0.0190734	0.0164671	0.25	0.41322	0.0301405	8.87244e-43	-0.0461579	0.0399927	0.248436	0.439667	20	0.954891172970007	0.882899773160594	1.03275273132297	0.616048766666667
ENSG00000240972	22	MIF	24236191	rs5760120	22	24266867	A	G	0.609344	-0.022214	0.0108756	0.041	0.881332	0.044872	6.900152e-86	-0.0252051	0.0124065	0.0421938	0.0500805	20	0.975109896477672	0.951684373122782	0.999112034474924	0.396684
ENSG00000198355	22	PIM3	50354161	rs28645887	22	50356274	T	C	0.486083	0.00194694	0.0111602	0.86	-0.25892	0.0251003	6.003287e-25	-0.00751945	0.043109	0.861528	0.430042	20	0.992508750336209	0.912093210166826	1.08001420086634	0.967889930864198
ENSG00000073150	22	PANX2	50609160	rs730559	22	50633048	G	T	0.217694	0.014219	0.013566	0.29	0.117988	0.0200797	4.203085e-09	0.120512	0.116792	0.302142	0.515999	6	1.12807427777588	0.897268330066585	1.41825085488655	0.639417637209302
ENSG00000196576	22	PLXNB2	50713408	rs62241231	22	50757112	A	G	0.628231	0.00315294	0.0110075	0.77	0.121616	0.0174341	3.042385e-12	0.0259254	0.090587	0.77473	0.462472	20	1.02626438629449	0.859310358634316	1.22565564349796	0.899960626582278
Significant results （Exposure: Genes from the Whole_Blood, Outcome: AMI--- ebi-a-GCST011364)
probeID	ProbeChr	Gene	Probe_bp	topSNP	topSNP_chr	topSNP_bp	A1	A2	Freq	b_GWAS	se_GWAS	p_GWAS	b_eQTL	se_eQTL	p_eQTL	b_SMR	se_SMR	p_SMR	p_HEIDI	nsnp_HEIDI	or	lci	uci	FDR
ENSG00000185591	12	SP1	53773960	rs10876450	12	53811034	C	T	0.162028	0.0308401	0.0141529	0.029	0.106509	0.0168749	2.760031e-10	0.289554	0.140576	0.0394209	0.65176	15	1.33583157426446	1.01412385228183	1.75959375256462	0.396684
ENSG00000120696	13	KBTBD7	41763969	rs9525462	13	41768690	C	G	0.83499	-0.039344	0.0148593	0.0081	-0.165017	0.0203204	4.6325e-16	0.238424	0.0947124	0.0118243	0.146728	8	1.26924723958052	1.05420580924944	1.52815374478892	0.236813243333333
ENSG00000169180	16	XPO6	28109300	rs4788046	16	28160181	A	G	0.280318	-0.0395623	0.0118524	0.00084	0.0930443	0.011772	2.704057e-15	-0.425198	0.138278	0.00210542	0.500595	16	0.653640351526741	0.49846451283894	0.857123622924889	0.0957967
ENSG00000257017	16	HP	72088491	rs7197453	16	72079127	C	G	0.353877	0.0291741	0.0112902	0.0098	-0.224019	0.0303292	1.510386e-13	-0.13023	0.0533934	0.014725	0.0982543	20	0.877893492195293	0.790664882555146	0.974745433423362	0.236813243333333
ENSG00000126858	17	RHOT1	30469473	rs7208838	17	30468566	C	T	0.188867	-0.0388752	0.0141806	0.0061	-0.128868	0.0144699	5.294533e-19	0.301667	0.115135	0.00879015	0.106028	20	1.35211089880475	1.07896516367057	1.69440492077348	0.236813243333333
ENSG00000099331	19	MYO9B	17186591	rs12461129	19	17161590	T	C	0.249503	0.0329973	0.0122875	0.0072	-0.0937483	0.0168734	2.760542e-08	-0.351977	0.145577	0.0156141	0.760441	7	0.703296297605165	0.528713849869528	0.935526244200323	0.236813243333333
ENSG00000271303	20	SRXN1	627259	rs6107703	20	633968	A	G	0.429423	-0.0219873	0.0110088	0.046	-0.40376	0.022979	4.122528e-69	0.0544564	0.0274413	0.0472037	0.571301	20	1.05596643527346	1.00067167747436	1.11431665103034	0.396684
ENSG00000240972	22	MIF	24236191	rs5760120	22	24266867	A	G	0.609344	-0.022214	0.0108756	0.041	0.881332	0.044872	6.900152e-86	-0.0252051	0.0124065	0.0421938	0.0500805	20	0.975109896477672	0.951684373122782	0.999112034474924	0.396684
Note: Positive results refer to SMR findings that simultaneously met the criteria of P_SMR < 0.05, and P_HEIDI > 0.05, indicating statistical significance without evidence of heterogeneity.

## Sheet: S3
SMR results （Exposure: Genes from the Artery_Coronary, Outcome: AMI--- ebi-a-GCST011365)
probeID	ProbeChr	Gene	Probe_bp	topSNP	topSNP_chr	topSNP_bp	A1	A2	Freq	b_GWAS	se_GWAS	p_GWAS	b_eQTL	se_eQTL	p_eQTL	b_SMR	se_SMR	p_SMR	p_HEIDI	nsnp_HEIDI	or	lci	uci	FDR
ENSG00000117450	1	PRDX1	45976708	rs17522918	1	45987574	A	C	0.082505	-0.008932	0.013213	0.499076	-0.339021	0.0590559	9.429649e-09	0.0263465	0.0392433	0.50199	0.314166	8	1.02669663723161	0.950687028373722	1.10878338868879	0.735444847058824
ENSG00000116157	1	GPX7	53068044	rs12089784	1	53068430	A	G	0.579523	0.014789	0.007602	0.051721	-0.847062	0.0597552	1.298603e-45	-0.0174592	0.00905867	0.0539368	0.369509	20	0.982692328694181	0.965398612292313	1.00029583695112	0.310058
ENSG00000123836	1	PFKFB2	207222801	rs1560	1	207250631	G	A	0.44334	-0.00866	0.00745	0.2451	0.34905	0.0620032	1.806871e-08	-0.0248102	0.0217939	0.254953			0.975495043418049	0.93470318994362	1.01806711474963	0.524771
ENSG00000134324	2	LPIN1	11817721	rs3795974	2	11924950	C	T	0.596421	0.004251	0.007775	0.58458	0.392319	0.0596578	4.82772e-11	0.0108356	0.0198864	0.585841	0.227656	5	1.01089451772435	0.972250546352425	1.05107446820063	0.781121733333333
ENSG00000079785	2	DDX1	15731302	rs10221770	2	15731998	G	A	0.577535	0.001656	0.007746	0.830667	-0.186357	0.0260567	8.552739e-13	-0.00888617	0.0415839	0.830787	0.138586	9	0.991153195320031	0.913574260669636	1.07531998096469	0.871703791304348
ENSG00000115816	2	CEBPZ	37428755	rs10206380	2	37454286	G	A	0.558648	-0.007195	0.00741	0.331543	-0.203538	0.0342848	2.9084e-09	0.0353497	0.0368897	0.337935	0.0558163	20	1.03598192834219	0.963720357534178	1.11366180807645	0.623880553846154
ENSG00000132305	2	IMMT	86371055	rs6749439	2	86400092	T	G	0.507952	0.008906	0.007394	0.228341	-0.215763	0.0388126	2.711817e-08	-0.0412768	0.0350643	0.239126	0.0222957	12	0.959563486011446	0.895831601881176	1.0278294288267	0.524771
ENSG00000138363	2	ATIC	216176540	rs28366034	2	216176780	T	C	0.140159	0.011794	0.010361	0.254968	0.370529	0.057808	1.45851e-10	0.0318302	0.0284003	0.262386	0.320978	3	1.03234219871667	0.97644740777607	1.09143657586069	0.524771
ENSG00000114857	3	NKTR	42642106	rs640689	3	42645143	A	G	0.347913	-0.006854	0.007747	0.376286	-0.182897	0.0289908	2.812066e-10	0.0374746	0.0427717	0.380945	0.477411	4	1.03819	0.954700183281557	1.12897160243101	0.653048914285714
ENSG00000037474	5	NSUN2	6599352	rs3776446	5	6600793	C	T	0.673956	-0.000784	0.0079	0.920955	-0.399174	0.0519037	1.46375e-14	0.00196406	0.0197925	0.920954	0.487476	16	1.0019659900292	0.963840706736631	1.0415993412172	0.920954
ENSG00000186468	5	RPS23	81569177	rs3739	5	81569311	G	A	0.299205	-0.001723	0.00829	0.835357	-0.481479	0.0441609	1.117291e-27	0.00357856	0.0172209	0.835383	0.815636	20	1.00358497069057	0.970276298723719	1.03803709801097	0.871703791304348
ENSG00000197157	7	SND1	127292234	rs1348103	7	127391852	G	A	0.280318	0.00574	0.008912	0.519528	-0.32816	0.0420114	5.663736e-15	-0.0174915	0.0272496	0.52094	0.298238	20	0.982660588244575	0.931554375981097	1.03657054981058	0.735444847058824
ENSG00000136856	9	SLC2A8	130159421	rs1138740	9	130165995	T	C	0.232604	-0.003194	0.009716	0.742369	-0.47342	0.074367	1.940272e-10	0.00674665	0.0205503	0.742686	0.867653	12	1.00676945991109	0.967024025924858	1.04814846191673	0.871703791304348
ENSG00000167325	11	RRM1	4115937	rs12806698	11	4115974	A	C	0.2833	-0.016649	0.008586	0.052506	0.270892	0.0443871	1.041301e-09	-0.0614599	0.0332567	0.0645955	0.987939	20	0.940390654648611	0.881048122455726	1.00373017183847	0.310058
ENSG00000110700	11	RPS13	17095936	rs114306990	11	17260014	G	A	0.0188867	-0.008752	0.032038	0.784714	0.712289	0.128782	3.184708e-08	-0.0122871	0.0450338	0.784974			0.987788078190873	0.904336866562715	1.07894007586426	0.871703791304348
ENSG00000173327	11	MAP3K11	65365226	rs2004649	11	65380916	A	G	0.440358	0.022948	0.007584	0.00249	0.319006	0.043213	1.557148e-13	0.071936	0.0256934	0.00511373	0.102451	12	1.07458656832264	1.02181140139531	1.1300875007292	0.0909078
ENSG00000084207	11	GSTP1	67351066	rs2370143	11	67351774	T	C	0.392644	0.006523	0.007837	0.405197	-0.290115	0.0409215	1.345502e-12	-0.0224842	0.027199	0.408432	0.507476	17	0.977766685784928	0.927006927882781	1.03130587601362	0.653491
ENSG00000111321	12	LTBR	6484211	rs10849448	12	6493351	G	A	0.737575	-0.002199	0.009664	0.820015	-0.391028	0.0463062	3.056269e-17	0.00562364	0.0247233	0.820064	0.543165	11	1.00563948234672	0.958070389730644	1.05557042498611	0.871703791304348
ENSG00000185591	12	SP1	53773960	rs11170510	12	53743734	G	A	0.150099	0.018716	0.010323	0.069844	0.402389	0.062043	8.835233e-11	0.0465122	0.0266378	0.0807941	0.14656	16	1.04761085984306	0.994318314176495	1.10375972966974	0.323177
ENSG00000033800	15	PIAS1	68346517	rs72757592	15	68274787	G	A	0.109344	0.023068	0.013334	0.08363	0.415187	0.0683554	1.24804e-09	0.0555605	0.0333929	0.0961445	0.0957484	4	1.05713297168256	0.990159157127025	1.12863685779663	0.329638251428571
ENSG00000132600	16	PRMT7	68344877	rs1131933	16	68389772	T	C	0.402584	0.0094	0.007664	0.219989	-0.488157	0.0527634	2.207216e-20	-0.0192561	0.0158372	0.224032	0.459252	20	0.980928114381797	0.950946939899619	1.01185452648515	0.524771
ENSG00000126858	17	RHOT1	30469473	rs7219053	17	30492931	C	T	0.194831	-0.026853	0.009503	0.004732	-0.354085	0.0621694	1.230171e-08	0.0758377	0.0299598	0.0113635	0.0868795	6	1.07878747274136	1.01726381851992	1.14403204965743	0.0909078
ENSG00000213024	19	NUP62	50410082	rs2241701	19	50432810	C	T	0.0874751	0.01518	0.012177	0.212504	0.32932	0.060394	4.956672e-08	0.046095	0.0379302	0.224267			1.04717388775105	0.972147057734442	1.12799101994217	0.524771
ENSG00000240972	22	MIF	24236191	rs5760120	22	24266867	A	G	0.609344	-0.020587	0.007593	0.006716	1.06891	0.0730781	1.890825e-48	-0.0192598	0.00722451	0.00767826	0.164406	20	0.980924484954489	0.96713243384699	0.994913221300839	0.0909078
Significant results （Exposure: Genes from the Artery_Coronary, Outcome: AMI---ebi-a-GCST011365)
probeID	ProbeChr	Gene	Probe_bp	topSNP	topSNP_chr	topSNP_bp	A1	A2	Freq	b_GWAS	se_GWAS	p_GWAS	b_eQTL	se_eQTL	p_eQTL	b_SMR	se_SMR	p_SMR	p_HEIDI	nsnp_HEIDI	or	lci	uci	FDR
ENSG00000173327	11	MAP3K11	65365226	rs2004649	11	65380916	A	G	0.440358	0.022948	0.007584	0.00249	0.319006	0.043213	1.557148e-13	0.071936	0.0256934	0.00511373	0.102451	12	1.07458656832264	1.02181140139531	1.1300875007292	0.0909078
ENSG00000126858	17	RHOT1	30469473	rs7219053	17	30492931	C	T	0.194831	-0.026853	0.009503	0.004732	-0.354085	0.0621694	1.230171e-08	0.0758377	0.0299598	0.0113635	0.0868795	6	1.07878747274136	1.01726381851992	1.14403204965743	0.0909078
ENSG00000240972	22	MIF	24236191	rs5760120	22	24266867	A	G	0.609344	-0.020587	0.007593	0.006716	1.06891	0.0730781	1.890825e-48	-0.0192598	0.00722451	0.00767826	0.164406	20	0.980924484954489	0.96713243384699	0.994913221300839	0.0909078
SMR results （Exposure: Genes from the Heart_Atrial_Appendage, Outcome: AMI--- ebi-a-GCST011365)
probeID	ProbeChr	Gene	Probe_bp	topSNP	topSNP_chr	topSNP_bp	A1	A2	Freq	b_GWAS	se_GWAS	p_GWAS	b_eQTL	se_eQTL	p_eQTL	b_SMR	se_SMR	p_SMR	p_HEIDI	nsnp_HEIDI	or	lci	uci	FDR
ENSG00000008130	1	NADK	1682671	rs7407	1	1684472	T	C	0.50497	-0.021698	0.008025	0.006871	-0.158199	0.0252537	3.743115e-10	0.137156	0.0552506	0.0130486	0.898501	13	1.1470070676669	1.02928545038083	1.27819276255293	0.148754
ENSG00000116688	1	MFN2	12040238	rs2236055	1	12042261	G	A	0.474155	-0.000934	0.00753	0.90122	-0.148292	0.0195409	3.228322e-14	0.00629838	0.050785	0.901299	0.623384	20	1.00631825650332	0.9109746396819	1.11164064207704	0.949682181818182
ENSG00000159339	1	PADI4	17634690	rs12737739	1	17660890	A	C	0.368787	-0.001061	0.007719	0.890668	0.331854	0.0520074	1.760472e-10	-0.00319719	0.0232656	0.890698	0.0168756	4	0.99680791556934	0.952373712569834	1.04331525264441	0.949682181818182
ENSG00000075151	1	EIF4G3	21132963	rs10916903	1	21247944	C	T	0.382704	-0.011051	0.007762	0.154549	-0.181997	0.0277082	5.087721e-11	0.0607208	0.0436395	0.164098	0.145698	20	1.06260219423439	0.9754926827229	1.15749040786242	0.603701
ENSG00000116157	1	GPX7	53068044	rs12089784	1	53068430	A	G	0.579523	0.014789	0.007602	0.051721	-0.817448	0.0440429	6.737989e-77	-0.0180917	0.00935062	0.0530136	0.204634	20	0.982070972320949	0.964236275632168	1.00023554293588	0.341528869090909
ENSG00000162402	1	USP24	55532032	rs6703366	1	55673420	G	T	0.195825	0.021683	0.009508	0.022606	-0.305149	0.034786	1.752432e-18	-0.0710571	0.0321943	0.0273046	0.000386357	20	0.931408707171997	0.874451953249723	0.992075295357097	0.259393
ENSG00000117054	1	ACADM	76190036	rs12091720	1	76186949	A	G	0.304175	0.008404	0.008296	0.31104	0.331494	0.02552	1.402352e-38	0.0253519	0.0251021	0.312518	0.857374	20	1.02567599240703	0.97643390555467	1.07740138417514	0.705331373076923
ENSG00000123836	1	PFKFB2	207222801	rs1564879	1	207251518	A	G	0.441352	-0.00968	0.007477	0.195435	0.423776	0.0345205	1.21794e-34	-0.0228423	0.0177416	0.197921	0.416357	20	0.977416610219519	0.944012533416987	1.01200269711994	0.663617805882353
ENSG00000134324	2	LPIN1	11817721	rs3795974	2	11924950	C	T	0.596421	0.004251	0.007775	0.58458	0.500444	0.0491912	2.605135e-24	0.00849446	0.0155586	0.58509	0.272866	15	1.00853064029682	0.978239847668154	1.03975937480165	0.840967925581395
ENSG00000079785	2	DDX1	15731302	rs807626	2	15779723	T	C	0.422465	0.0029	0.007411	0.695591	0.190341	0.0218256	2.757319e-18	0.0152358	0.0389746	0.695859	0.81572	15	1.01535245649955	0.940677972830675	1.09595487584064	0.881421
ENSG00000132305	2	IMMT	86371055	rs10901	2	86433240	T	C	0.475149	0.005476	0.007485	0.46444	-0.100134	0.0155396	1.165331e-10	-0.0546867	0.0752301	0.467271	0.297364	17	0.946781728207208	0.81698242498482	1.09720308963034	0.840967925581395
ENSG00000115368	2	WDR75	190306159	rs115414746	2	190326872	A	T	0.0377734	-0.021438	0.019826	0.279552	-0.63405	0.0865176	2.326328e-13	0.0338112	0.0316074	0.284743	0.0543085	8	1.03438929559232	0.972252918646652	1.10049678876288	0.705331373076923
ENSG00000138363	2	ATIC	216176540	rs28366034	2	216176780	T	C	0.140159	0.011794	0.010361	0.254968	0.498066	0.0464618	8.208637e-27	0.0236796	0.0209194	0.257658	0.377589	13	1.02396218784201	0.982826746612493	1.06681932064227	0.694481522727273
ENSG00000197548	3	ATG7	11313995	rs6442241	3	11272005	G	A	0.161034	0.001605	0.009615	0.867449	-0.335027	0.0541315	6.049635e-10	-0.00479066	0.0287096	0.867475	0.897948	16	0.995220796908931	0.940765403504311	1.05282829376018	0.949682181818182
ENSG00000114857	3	NKTR	42642106	rs627664	3	42650393	G	A	0.347913	-0.010926	0.007902	0.166748	-0.293808	0.0240152	2.039906e-34	0.0371875	0.0270663	0.16946	0.733486	20	1.0378876065214	0.984262698046957	1.09443412404859	0.603701
ENSG00000114770	3	ABCC5	183637722	rs3792585	3	183646222	G	A	0.479125	0.001372	0.007399	0.852865	0.180847	0.0331627	4.943444e-08	0.00758652	0.0409367	0.852975	0.752197	6	1.00761537055514	0.92992679405779	1.09179425893162	0.949682181818182
ENSG00000118564	4	FBXL5	15606162	rs13129739	4	15585354	T	C	0.338966	-0.006918	0.007877	0.37977	-0.137801	0.0247163	2.470878e-08	0.0502028	0.057867	0.385638	0.842497	7	1.05148431577409	0.938740195655884	1.17776917557729	0.785048582142857
ENSG00000037474	5	NSUN2	6599352	rs2303711	5	6602544	C	T	0.675944	-0.000379	0.007897	0.961677	-0.390495	0.031789	1.104641e-34	0.000970563	0.0202232	0.961722	0.474808	20	1.00097103414868	0.962071113010686	1.04144381600776	0.978895810714286
ENSG00000186468	5	RPS23	81569177	rs3739	5	81569311	G	A	0.299205	-0.001723	0.00829	0.835357	-0.476325	0.0314382	7.446922e-52	0.00361728	0.0174057	0.835369	0.935919	20	1.00362383025295	0.969962476745956	1.03845335958848	0.949682181818182
ENSG00000156475	5	PPP2R2B	145967936	rs319215	5	146255753	A	G	0.114314	0.025284	0.009875	0.010476	-0.82051	0.0723238	7.856409e-30	-0.030815	0.0123379	0.0125041	0.131015	20	0.969654942648219	0.946487718610637	0.99338923190921	0.148754
ENSG00000211445	5	GPX3	150400124	rs2345000	5	150383263	A	C	0.361829	0.012415	0.00763	0.103714	0.185222	0.0320395	7.423878e-09	0.0670277	0.0427944	0.117285	0.682729	9	1.06932509806958	0.983291831953578	1.16288585769062	0.514249176923077
ENSG00000137312	6	FLOT1	30695486	rs9501029	6	30697740	G	A	0.0526839	0.020539	0.016115	0.202459	-0.375649	0.057413	6.032658e-11	-0.054676	0.0437054	0.21093	0.505305	4	0.946791858825899	0.869063934435642	1.03147166556983	0.667944
ENSG00000096433	6	ITPR3	33588142	rs13192436	6	33599979	T	C	0.299205	0.004156	0.008716	0.633463	0.213995	0.0332265	1.190873e-10	0.019421	0.0408414	0.634414	0.779567	20	1.01961081442454	0.941173155597777	1.1045854917432	0.840967925581395
ENSG00000189043	7	NDUFA4	10971578	rs6961017	7	10919417	A	G	0.578529	-0.003936	0.00763	0.60595	0.0998311	0.0180978	3.463973e-08	-0.0394266	0.0767626	0.607519	0.713677	15	0.961340513794734	0.82705730312682	1.11742630162279	0.840967925581395
ENSG00000127948	7	POR	75528518	rs7781268	7	75748183	A	G	0.232604	-0.009972	0.008859	0.260298	0.243234	0.0391814	5.369881e-10	-0.0409976	0.0370156	0.268045	0.757968	11	0.959831433540475	0.892661190529753	1.03205604834868	0.694481522727273
ENSG00000197157	7	SND1	127292234	rs12706818	7	127501613	T	C	0.280318	0.006458	0.008827	0.46441	-0.16446	0.0276441	2.694666e-09	-0.0392679	0.054077	0.467748	0.161892	9	0.961493090640926	0.864798437011306	1.06899934572633	0.840967925581395
ENSG00000131669	9	NINJ1	95883771	rs7032525	9	95882901	C	T	0.185885	-0.013721	0.00981	0.161869	-0.480202	0.0534562	2.632589e-19	0.0285734	0.020675	0.166965	0.173805	18	1.02898553560104	0.98812151293121	1.07153950057748	0.603701
ENSG00000136869	9	TLR4	120466610	rs1252041	9	120444797	G	A	0.892644	0.007906	0.012672	0.532755	-0.40348	0.0654121	6.903802e-10	-0.0195945	0.031567	0.534779	0.671158	12	0.980596224466832	0.921764215216334	1.0431832127622	0.840967925581395
ENSG00000136856	9	SLC2A8	130159421	rs11794990	9	130171020	G	A	0.248509	-0.002833	0.009266	0.759851	-0.605997	0.0568056	1.438152e-26	0.00467494	0.0152968	0.759897	0.496388	20	1.00468588458044	0.975010744543885	1.03526420844458	0.941611623913044
ENSG00000107290	9	SETX	135136743	rs11788274	9	135233841	A	G	0.181909	0.00219	0.009837	0.823773	0.256772	0.0418043	8.13675e-10	0.00852897	0.0383354	0.823938	0.58189	6	1.00856544528977	0.935561482395474	1.08726607130943	0.949682181818182
ENSG00000012779	10	ALOX5	45869661	rs11239594	10	46214731	A	G	0.22167	0.009103	0.009771	0.351526	-0.177596	0.0305589	6.188127e-09	-0.0512568	0.0557206	0.35763	0.0475861	10	0.950034670300805	0.851744077326766	1.05966791997697	0.754997511111111
ENSG00000213551	10	DNAJC9	74943120	rs7080436	10	75391178	C	T	0.0695825	0.016445	0.013336	0.217519	-0.497274	0.07176	4.217775e-12	-0.0330703	0.0272395	0.224726	0.532266	17	0.967470544019068	0.917172491748637	1.02052695863133	0.674179
ENSG00000165637	10	VDAC2	76969912	rs11543	10	76970613	C	G	0.55169	0.007992	0.007826	0.307122	-0.106694	0.0178145	2.109142e-09	-0.0749058	0.0744086	0.314088	0.0400963	10	0.927830883881325	0.801919816131384	1.07351150547321	0.705331373076923
ENSG00000167325	11	RRM1	4115937	rs12806698	11	4115974	A	C	0.2833	-0.016649	0.008586	0.052506	0.279825	0.0313341	4.245893e-19	-0.0594979	0.0313985	0.0581015	0.998499	20	0.942237512287928	0.885999440382248	1.00204524867365	0.341528869090909
ENSG00000173327	11	MAP3K11	65365226	rs1144789	11	65389631	G	A	0.56163	-0.022056	0.007541	0.003459	-0.208784	0.0288577	4.656824e-13	0.10564	0.0389584	0.00669561	0.0538079	16	1.1114216926684	1.02971445535898	1.19961235127388	0.146502
ENSG00000084207	11	GSTP1	67351066	rs6591251	11	67344689	C	T	0.406561	0.003759	0.007595	0.620665	-0.299815	0.0340178	1.213161e-18	-0.0125377	0.0253722	0.621199	0.306957	20	0.987540569512611	0.939631772357033	1.03789208190241	0.840967925581395
ENSG00000149273	11	RPS3	75110530	rs34593568	11	75127406	A	G	0.0656064	-0.001423	0.013549	0.916363	-0.483433	0.0504069	8.755994e-22	0.00294353	0.0280283	0.91636	0.761214	6	1.0029478664382	0.949336520363065	1.05958677583396	0.949682181818182
ENSG00000111321	12	LTBR	6484211	rs10849448	12	6493351	G	A	0.737575	-0.002199	0.009664	0.820015	-0.591031	0.0364299	3.424608e-59	0.00372062	0.0163527	0.820017	0.473731	14	1.00372755009868	0.972066878351764	1.03641942469572	0.949682181818182
ENSG00000185591	12	SP1	53773960	rs11170516	12	53752692	A	G	0.151093	0.019933	0.010315	0.05331	0.385168	0.0418035	3.148409e-20	0.0517514	0.0273632	0.058587	0.198666	20	1.05311390585142	0.998121294979713	1.11113639622345	0.341528869090909
ENSG00000139343	12	SNRPF	96252706	rs117452171	12	96226537	T	C	0.0874751	-0.028751	0.014429	0.046322	0.325023	0.0589557	3.52755e-08	-0.0884584	0.0472045	0.0609387			0.915341188137409	0.834452698442703	1.00407068281335	0.341528869090909
ENSG00000092096	14	SLC22A17	23815515	rs10130118	14	23815409	C	G	0.525845	0.00478	0.00773	0.536316	-0.312225	0.032433	6.163008e-22	-0.0153095	0.0248088	0.53717	0.214433	15	0.984807094634948	0.938066208229932	1.03387693228323	0.840967925581395
ENSG00000089737	14	DDX24	94517266	rs75825150	14	94546945	A	G	0.0308151	-0.000573	0.025543	0.982095	-0.297415	0.0518802	9.882851e-09	0.0019266	0.085884	0.982103			1.00192845708621	0.846702369352633	1.18561216958289	0.982103
ENSG00000033800	15	PIAS1	68346517	rs4777011	15	68221174	C	G	0.374751	-0.004249	0.007702	0.581212	-0.168098	0.0265158	2.304608e-10	0.0252769	0.0459917	0.582595	0.00855538	20	1.02559906959224	0.93719225908658	1.1223454327009	0.840967925581395
ENSG00000117906	15	RCN2	77223960	rs188260887	15	77197839	T	G	0.0159046	-0.034831	0.029349	0.235283	-0.579441	0.0949636	1.049349e-09	0.0601114	0.0515997	0.244037	0.664492	4	1.06195484172556	0.959806082807436	1.17497493094199	0.694481522727273
ENSG00000140545	15	MFGE8	89441916	rs3743388	15	89449137	G	C	0.32008	0.007955	0.007921	0.31521	-0.209566	0.0344116	1.12927e-09	-0.0379594	0.0383077	0.32173	0.596861	11	0.962752027830059	0.893112709164478	1.03782138310182	0.705331373076923
ENSG00000140988	16	RPS2	2012053	rs1860236	16	2023372	C	A	0.154076	0.006029	0.011099	0.587023	-0.17777	0.0318899	2.48251e-08	-0.0339146	0.0627303	0.588755	0.957975	6	0.966654053368783	0.854818607093266	1.09312086931719	0.840967925581395
ENSG00000169180	16	XPO6	28109300	rs205438	16	28093674	T	C	0.714712	0.025333	0.00828	0.002226	-0.283853	0.0358158	2.274958e-15	-0.0892469	0.0312682	0.00431399	0.822999	19	0.914619726084356	0.860249709497536	0.972426068973894	0.146502
ENSG00000132600	16	PRMT7	68344877	rs79543001	16	68387341	T	C	0.11332	0.023649	0.012667	0.061916	0.513311	0.0481043	1.394167e-26	0.0460715	0.0250519	0.0659091	0.0359526	20	1.04714927945384	0.996974362494873	1.09984935893106	0.341528869090909
ENSG00000189091	16	SF3B3	70557691	rs8049641	16	70559548	C	A	0.420477	0.004717	0.007561	0.532744	-0.191457	0.0254576	5.451462e-14	-0.0246374	0.0396275	0.534123	0.208737	20	0.975663623526453	0.902752093321308	1.0544639146397	0.840967925581395
ENSG00000141504	17	SAT2	7529552	rs858520	17	7530271	T	C	0.388668	0.012781	0.007794	0.10102	0.428363	0.0313322	1.499398e-42	0.0298368	0.0183253	0.103487	0.140643	20	1.03028637749552	0.993937662574397	1.06796438008342	0.491561
ENSG00000030582	17	GRN	42422614	rs5848	17	42430244	T	C	0.301193	0.005983	0.008524	0.482728	-0.339909	0.0348086	1.589692e-22	-0.0176018	0.025142	0.483868	0.52114	7	0.98255220675904	0.935307319257727	1.03218356055764	0.840967925581395
ENSG00000132471	17	WBP2	73841780	rs77685513	17	73873924	T	C	0.0178926	0.019298	0.037331	0.605207	-0.722168	0.125947	9.814358e-09	-0.0267223	0.0519026	0.606654			0.973631581476073	0.879456306473961	1.07789147621021	0.840967925581395
ENSG00000171791	18	BCL2	60790579	rs11152372	18	60860930	T	G	0.699801	0.001614	0.007953	0.839166	-0.381296	0.0567745	1.868228e-11	-0.00423293	0.0208673	0.839252	0.491235	12	0.995776016220832	0.955870497473969	1.03734750376856	0.949682181818182
ENSG00000104823	19	ECH1	39306062	rs2116852	19	39350452	G	A	0.421471	0.004848	0.007755	0.531957	-0.165868	0.0292073	1.354909e-08	-0.0292281	0.0470365	0.534342	0.528411	14	0.971194909640348	0.885662222305445	1.06498790256183	0.840967925581395
ENSG00000240972	22	MIF	24236191	rs5760120	22	24266867	A	G	0.609344	-0.020587	0.007593	0.006716	0.871975	0.0605598	5.282279e-47	-0.0236096	0.00886086	0.00771063	0.042799	20	0.976666926107588	0.959851316078649	0.993777128367542	0.146502
ENSG00000100097	22	LGALS1	38071615	rs929039	22	38071511	C	T	0.33002	-0.003403	0.007971	0.669472	-0.382375	0.033459	3.023765e-30	0.00889964	0.0208606	0.669652	0.582969	18	1.00893935953849	0.968519041028005	1.05104658566698	0.867504
ENSG00000073150	22	PANX2	50609160	rs6010198	22	50610628	A	G	0.743539	-0.005193	0.008902	0.559659	0.443869	0.0750507	3.333777e-09	-0.0116994	0.0201528	0.561554	0.729847	12	0.988368771864548	0.950089690301775	1.02819011633181	0.840967925581395
Significant results （Exposure: Genes from the Heart_Atrial_Appendage, Outcome: AMI---ebi-a-GCST011365)
probeID	ProbeChr	Gene	Probe_bp	topSNP	topSNP_chr	topSNP_bp	A1	A2	Freq	b_GWAS	se_GWAS	p_GWAS	b_eQTL	se_eQTL	p_eQTL	b_SMR	se_SMR	p_SMR	p_HEIDI	nsnp_HEIDI	or	lci	uci	FDR
ENSG00000008130	1	NADK	1682671	rs7407	1	1684472	T	C	0.50497	-0.021698	0.008025	0.006871	-0.158199	0.0252537	3.743115e-10	0.137156	0.0552506	0.0130486	0.898501	13	1.1470070676669	1.02928545038083	1.27819276255293	0.148754
ENSG00000156475	5	PPP2R2B	145967936	rs319215	5	146255753	A	G	0.114314	0.025284	0.009875	0.010476	-0.82051	0.0723238	7.856409e-30	-0.030815	0.0123379	0.0125041	0.131015	20	0.969654942648219	0.946487718610637	0.99338923190921	0.148754
ENSG00000173327	11	MAP3K11	65365226	rs1144789	11	65389631	G	A	0.56163	-0.022056	0.007541	0.003459	-0.208784	0.0288577	4.656824e-13	0.10564	0.0389584	0.00669561	0.0538079	16	1.1114216926684	1.02971445535898	1.19961235127388	0.146502
ENSG00000169180	16	XPO6	28109300	rs205438	16	28093674	T	C	0.714712	0.025333	0.00828	0.002226	-0.283853	0.0358158	2.274958e-15	-0.0892469	0.0312682	0.00431399	0.822999	19	0.914619726084356	0.860249709497536	0.972426068973894	0.146502
SMR results （Exposure: Genes from the Heart_left_Ventricle, Outcome: AMI--- ebi-a-GCST011365)
probeID	ProbeChr	Gene	Probe_bp	topSNP	topSNP_chr	topSNP_bp	A1	A2	Freq	b_GWAS	se_GWAS	p_GWAS	b_eQTL	se_eQTL	p_eQTL	b_SMR	se_SMR	p_SMR	p_HEIDI	nsnp_HEIDI	or	lci	uci	FDR
ENSG00000008130	1	NADK	1682671	rs1014988	1	1680219	A	G	0.501988	-0.02141	0.008141	0.008557	-0.169497	0.0244124	3.836747e-12	0.126315	0.0513605	0.0139177	0.52085	15	1.13463952344652	1.02598017094758	1.25480675418699	0.153095
ENSG00000159339	1	PADI4	17634690	rs12737739	1	17660890	A	C	0.368787	-0.001061	0.007719	0.890668	0.332811	0.0444458	6.9919e-14	-0.003188	0.0231973	0.890691	0.2037	11	0.996817076276178	0.952509966994317	1.04318518229397	0.97976
ENSG00000158828	1	PINK1	20959948	rs35731336	1	20961551	A	G	0.101392	-0.005853	0.011232	0.602329	0.198601	0.0345891	9.371666e-09	-0.0294712	0.056788	0.603783	0.874085	4	0.970958840853139	0.86868415307266	1.08527485772152	0.881019815789474
ENSG00000075151	1	EIF4G3	21132963	rs9426652	1	21458151	A	G	0.470179	-0.013574	0.007427	0.067603	-0.134851	0.0244224	3.359085e-08	0.100659	0.0580143	0.0827272	0.638702	19	1.10589946574075	0.987035741445646	1.23907734742656	0.349999565384615
ENSG00000117450	1	PRDX1	45976708	rs17522918	1	45987574	A	C	0.082505	-0.008932	0.013213	0.499076	-0.281582	0.0363079	8.807668e-15	0.0317208	0.0471021	0.500663	0.64072	6	1.03222926665762	0.941200288128593	1.13206218950813	0.881019815789474
ENSG00000116157	1	GPX7	53068044	rs12089784	1	53068430	A	G	0.579523	0.014789	0.007602	0.051721	-0.58755	0.0411389	2.829224e-46	-0.0251706	0.013058	0.0539038	0.403431	20	0.975143538349419	0.950502696623323	1.00042316951097	0.296471
ENSG00000162402	1	USP24	55532032	rs6671533	1	55670896	C	G	0.196819	0.021121	0.009492	0.026091	-0.185788	0.0297135	4.035708e-10	-0.113683	0.0542292	0.0360514	0.00640374	15	0.892540846490216	0.802541082613859	0.992633498660114	0.234030561111111
ENSG00000117054	1	ACADM	76190036	rs12091720	1	76186949	A	G	0.304175	0.008404	0.008296	0.31104	0.255852	0.0252802	4.474963e-24	0.0328471	0.032587	0.313463	0.820457	20	1.03339252144462	0.969452868223979	1.1015492742149	0.718354
ENSG00000135828	1	RNASEL	182542769	rs3738579	1	182556036	G	A	0.359841	0.013349	0.007809	0.087386	0.369914	0.0386849	1.152471e-21	0.0360868	0.021445	0.0924216	0.234907	9	1.03674583212372	0.994072238916463	1.08125131992166	0.363084739285714
ENSG00000123836	1	PFKFB2	207222801	rs1060286	1	207250300	A	G	0.60338	-0.006785	0.007675	0.376656	0.186389	0.0255058	2.717196e-13	-0.0364024	0.0414775	0.380139	0.891125	5	0.964252200318607	0.888964212663601	1.04591646387358	0.774357018518519
ENSG00000143799	1	PARP1	226548392	rs3219142	1	226552068	A	G	0.188867	-0.007048	0.009819	0.472888	-0.158944	0.0289267	3.913285e-08	0.0443427	0.0623014	0.476623			1.04534053171156	0.925179002477188	1.18110854690084	0.881019815789474
ENSG00000134324	2	LPIN1	11817721	rs3795974	2	11924950	C	T	0.596421	0.004251	0.007775	0.58458	0.173158	0.0287124	1.631738e-09	0.0245498	0.0450853	0.586084	0.606246	6	1.02485362754703	0.938176306140549	1.11953899392015	0.881019815789474
ENSG00000079785	2	DDX1	15731302	rs10929377	2	15737268	G	A	0.584493	0.000858	0.007762	0.911905	0.294245	0.0221627	3.165386e-40	0.00291594	0.0263803	0.911985	0.57855	20	1.00292019548829	0.952381634447322	1.05614060806828	0.979908
ENSG00000071054	2	MAP4K4	102313312	rs34562738	2	102376755	A	G	0.793241	0.000374	0.009012	0.966899	0.189886	0.0341142	2.603745e-08	0.0019696	0.0474614	0.966898	0.214938	7	1.00197154093616	0.912967730025789	1.09965219561224	0.979908
ENSG00000115368	2	WDR75	190306159	rs115414746	2	190326872	A	T	0.0377734	-0.021438	0.019826	0.279552	-0.528523	0.0766971	5.538563e-12	0.0405621	0.0379711	0.285414	0.0379552	7	1.04139597838479	0.966705619937978	1.12185712116332	0.713535
ENSG00000138363	2	ATIC	216176540	rs28366034	2	216176780	T	C	0.140159	0.011794	0.010361	0.254968	0.349528	0.0336819	3.144971e-25	0.0337426	0.0298206	0.257836	0.273572	18	1.03431833892048	0.975596913831228	1.09657422144357	0.675285547619048
ENSG00000197548	3	ATG7	11313995	rs6442241	3	11272005	G	A	0.161034	0.001605	0.009615	0.867449	-0.357674	0.0509614	2.242201e-12	-0.00448733	0.0268896	0.867465	0.789382	14	0.995522723022567	0.944413720126385	1.04939760079051	0.97976
ENSG00000114857	3	NKTR	42642106	rs2976533	3	42655046	G	A	0.347913	-0.00783	0.007731	0.311176	-0.351045	0.0270121	1.291797e-38	0.0223048	0.0220896	0.312618	0.428412	20	1.02255541186555	0.979227957757727	1.06779995613056	0.718354
ENSG00000163644	4	PPM1K	89178772	rs1440582	4	89208126	A	G	0.054672	0.000447	0.017749	0.979915	-0.362483	0.0549258	4.125338e-11	-0.00123316	0.0489654	0.979908	0.452481	4	0.998767600029348	0.907369664085515	1.09937190800151	0.979908
ENSG00000037474	5	NSUN2	6599352	rs2303707	5	6605532	A	C	0.672962	-0.001729	0.007882	0.826347	-0.265039	0.0331494	1.292598e-15	0.00652357	0.0297502	0.826434	0.514274	16	1.00654489482889	0.949531264444657	1.06698185014334	0.97976
ENSG00000171530	5	TBCA	76986991	rs254385	5	77054803	G	A	0.514911	0.011783	0.007538	0.11799	-0.177487	0.0244956	4.302863e-13	-0.066388	0.0434478	0.126514	0.50182	10	0.935767715971604	0.85937861808568	1.01894694588202	0.434893
ENSG00000186468	5	RPS23	81569177	rs111772743	5	81569088	T	C	0.298211	-0.000711	0.008203	0.930902	-0.375766	0.0282345	2.058781e-40	0.00189213	0.0218305	0.930931	0.735649	20	1.00189392120752	0.959929293343443	1.04569309043208	0.979908
ENSG00000137312	6	FLOT1	30695486	rs9501029	6	30697740	G	A	0.0526839	0.020539	0.016115	0.202459	-0.316601	0.0560508	1.618817e-08	-0.0648735	0.0521797	0.213768	0.453976	5	0.937186009909431	0.846076318882234	1.03810684399053	0.618803263157895
ENSG00000112062	6	MAPK14	35995488	rs9380542	6	35991822	T	C	0.243539	-0.001922	0.008504	0.821207	-0.202465	0.0364695	2.830351e-08	0.009493	0.0420371	0.821338	0.905764	6	1.00953820144371	0.929694058790029	1.09623953228294	0.97976
ENSG00000112096	6	SOD2	160090089	rs5746105	6	160112638	G	A	0.329026	0.002198	0.007967	0.782655	0.150372	0.0263314	1.12476e-08	0.0146171	0.0530437	0.782881	0.370175	4	1.01472445222787	0.914526757885242	1.12590004072724	0.97976
ENSG00000003147	7	ICA1	8152814	rs57398382	7	8324191	G	A	0.0238569	-0.017139	0.036049	0.634492	-0.720097	0.108301	2.950241e-11	0.023801	0.0501891	0.635339			1.02408650439748	0.928142839653787	1.12994802489695	0.89599117948718
ENSG00000189043	7	NDUFA4	10971578	rs62438413	7	10937537	A	T	0.284294	-0.00978	0.008434	0.246153	0.129175	0.0209317	6.774727e-10	-0.0757112	0.0664339	0.254433	0.884094	20	0.927083909734314	0.813896847485841	1.05601167806859	0.675285547619048
ENSG00000131669	9	NINJ1	95883771	rs7032525	9	95882901	C	T	0.185885	-0.013721	0.00981	0.161869	-0.347581	0.0468983	1.249963e-13	0.0394757	0.0287218	0.169313	0.320014	16	1.04026522013297	0.983321622214179	1.10050638953874	0.547778
ENSG00000136869	9	TLR4	120466610	rs1329057	9	120441946	T	C	0.800199	-0.001297	0.009431	0.890629	-0.372731	0.0457633	3.800158e-16	0.00347972	0.025306	0.890631	0.813645	15	1.00348578125409	0.954927325834185	1.05451345451809	0.97976
ENSG00000136856	9	SLC2A8	130159421	rs11794990	9	130171020	G	A	0.248509	-0.002833	0.009266	0.759851	-0.714018	0.0577867	4.515524e-35	0.00396769	0.0129812	0.759873	0.692864	20	1.00397557170257	0.978753493827721	1.02984761222515	0.97976
ENSG00000107290	9	SETX	135136743	rs3780823	9	135156362	T	C	0.153082	0.003389	0.010066	0.736395	0.262314	0.040786	1.263714e-10	0.0129196	0.0384264	0.736707	0.828779	4	1.01300341861076	0.93951063156299	1.09224514512402	0.97976
ENSG00000012779	10	ALOX5	45869661	rs3824617	10	46167847	T	C	0.23161	0.005143	0.008657	0.552466	-0.229352	0.0322603	1.16541e-12	-0.022424	0.037877	0.553836	0.100134	20	0.97782554911118	0.907861976677198	1.05318080177131	0.881019815789474
ENSG00000110700	11	RPS13	17095936	rs80288693	11	17128346	G	A	0.0188867	-0.039442	0.030294	0.192902	0.311825	0.0564964	3.401997e-08	-0.126488	0.099817	0.205086			0.881184723696755	0.724604478419472	1.07160049434171	0.618803263157895
ENSG00000173327	11	MAP3K11	65365226	rs1144789	11	65389631	G	A	0.56163	-0.022056	0.007541	0.003459	-0.154037	0.0240767	1.57681e-10	0.143186	0.053829	0.00781357	0.0582187	10	1.15394441536758	1.03840009660476	1.28234552183873	0.153095
ENSG00000084207	11	GSTP1	67351066	rs6591249	11	67341658	A	G	0.408549	0.004651	0.007597	0.540394	-0.216659	0.0268471	7.024151e-16	-0.0214669	0.0351651	0.541556	0.415809	19	0.978761873951011	0.913574368471405	1.04860079152941	0.881019815789474
ENSG00000149273	11	RPS3	75110530	rs3094303	11	75114071	G	A	0.0666004	-0.000791	0.013362	0.952784	-0.340727	0.0403057	2.825318e-17	0.00232151	0.0392171	0.952796	0.723839	6	1.00232420679081	0.928166628259617	1.0824067413441	0.979908
ENSG00000111321	12	LTBR	6484211	rs10849448	12	6493351	G	A	0.737575	-0.002199	0.009664	0.820015	-0.558682	0.0318895	1.020692e-68	0.00393605	0.0172993	0.820014	0.323251	14	1.00394380641801	0.970474086417035	1.03856783045721	0.97976
ENSG00000185591	12	SP1	53773960	rs11170569	12	53913426	G	T	0.143141	0.024914	0.011234	0.026592	0.277599	0.0478244	6.453991e-09	0.0897482	0.0433216	0.0382959	0.843081	14	1.09389880530476	1.00484958535853	1.19083951835461	0.234030561111111
ENSG00000166888	12	STAT6	57489191	rs73118440	12	57504197	T	G	0.0685885	0.002709	0.017898	0.879662	0.379655	0.0633454	2.054861e-09	0.00713543	0.0471578	0.879732	0.377029	5	1.00716094783812	0.918242411872631	1.1046899617515	0.97976
ENSG00000139343	12	SNRPF	96252706	rs79635296	12	96271727	T	C	0.0894632	-0.033515	0.014021	0.016852	0.341358	0.0504706	1.346999e-11	-0.0981814	0.0435639	0.024213	0.184781	5	0.906484452558954	0.83229640632786	0.987285366707946	0.221952316666667
ENSG00000089157	12	RPLP0	120634489	rs12581892	12	120615806	A	G	0.0695825	-0.007012	0.013642	0.60728	0.290514	0.0509701	1.200212e-08	-0.0241365	0.0471487	0.608705	0.500121	8	0.976152455853313	0.889987419276716	1.07065964802384	0.881019815789474
ENSG00000140545	15	MFGE8	89441916	rs4932447	15	89446521	A	C	0.305169	0.005478	0.008042	0.495794	-0.187687	0.0326589	9.090598e-09	-0.0291869	0.0431479	0.498762	0.426385	9	0.97123492369491	0.89247499368587	1.05694533032113	0.881019815789474
ENSG00000132600	16	PRMT7	68344877	rs79543001	16	68387341	T	C	0.11332	0.023649	0.012667	0.061916	0.639794	0.0554791	9.082288e-31	0.0369635	0.0200563	0.0653317	0.485254	20	1.03765514573412	0.997655903694744	1.07925808636116	0.299436866666667
ENSG00000189091	16	SF3B3	70557691	rs8053436	16	70591857	G	A	0.331014	0.005812	0.007737	0.452558	-0.114795	0.0207145	2.994448e-08	-0.0506294	0.0680148	0.456642	0.289735	4	0.950630909073496	0.831987045994739	1.08619374500648	0.881019815789474
ENSG00000257017	16	HP	72088491	rs12445586	16	72126276	T	C	0.371769	0.023927	0.007661	0.001796	0.455056	0.0694707	5.740993e-11	0.0525803	0.0186511	0.00481492	0.138368	19	1.05398719385219	1.01615321911325	1.09322982391754	0.153095
ENSG00000103264	16	FBXO31	87360593	rs933717	16	87415250	C	T	0.441352	0.017356	0.007945	0.028948	0.240499	0.0344208	2.807782e-12	0.0721666	0.0346125	0.0370704	0.537484	20	1.07483439655879	1.00433547107914	1.15028196583019	0.234030561111111
ENSG00000141504	17	SAT2	7529552	rs8068222	17	7468688	T	G	0.384692	0.014763	0.00775	0.056791	0.348724	0.031204	5.366735e-29	0.0423343	0.0225444	0.0604058	0.240863	20	1.04324317665662	0.998148991233662	1.09037461861824	0.299436866666667
ENSG00000070540	17	WIPI1	66417089	rs3897877	17	66428751	T	C	0.127237	0.016083	0.010101	0.111314	-0.184806	0.024856	1.045067e-13	-0.0870264	0.0558966	0.11949	0.412774	8	0.916652895677268	0.821532536566514	1.02278667460359	0.434893
ENSG00000171791	18	BCL2	60790579	rs4987790	18	60861693	G	T	0.749503	0.0045	0.008159	0.581262	-0.309304	0.0451361	7.24688e-12	-0.0145488	0.0264639	0.582484	0.571341	13	0.985556522400548	0.935739602188672	1.03802559662364	0.881019815789474
ENSG00000104823	19	ECH1	39306062	rs4499346	19	39319018	C	T	0.132207	0.010561	0.010602	0.319164	-0.210249	0.0383404	4.164196e-08	-0.0502309	0.0512511	0.32704	0.327471	7	0.951009810981953	0.860120265420127	1.0515037221477	0.719488
ENSG00000213024	19	NUP62	50410082	rs4802635	19	50401320	G	A	0.557654	-0.003156	0.008113	0.69728	0.207344	0.0323157	1.397133e-10	-0.0152211	0.0392001	0.6978	0.616394	14	0.984894155430144	0.912056539284418	1.06354864596609	0.959475
ENSG00000271303	20	SRXN1	627259	rs6107703	20	633968	A	G	0.429423	-0.022566	0.008035	0.00499	-0.222114	0.0381996	6.079068e-09	0.101596	0.0401738	0.0114413	0.949725	5	1.10693617916454	1.02311853679321	1.19762047180173	0.153095
ENSG00000184787	21	UBE2G2	46188955	rs674696	21	46179598	T	C	0.315109	-0.007732	0.008163	0.343528	0.191526	0.0349611	4.295176e-08	-0.0403705	0.0432532	0.350638			0.960433532600877	0.882367386254127	1.04540646550884	0.741734442307692
ENSG00000240972	22	MIF	24236191	rs5760120	22	24266867	A	G	0.609344	-0.020587	0.007593	0.006716	0.662265	0.0594859	8.65337e-29	-0.0310857	0.0118003	0.00843064	0.0532404	20	0.969392492579463	0.947229104921738	0.992074462014199	0.153095
ENSG00000100097	22	LGALS1	38071615	rs62236667	22	38061520	G	C	0.328032	-0.004186	0.007941	0.59811	-0.39335	0.0350529	3.19415e-29	0.0106419	0.0202104	0.598501	0.642271	19	1.01069872641927	0.97144513721812	1.05153845178616	0.881019815789474
Significant results （Exposure: Genes from the Heart_left_Ventricle, Outcome: AMI---ebi-a-GCST011365)
probeID	ProbeChr	Gene	Probe_bp	topSNP	topSNP_chr	topSNP_bp	A1	A2	Freq	b_GWAS	se_GWAS	p_GWAS	b_eQTL	se_eQTL	p_eQTL	b_SMR	se_SMR	p_SMR	p_HEIDI	nsnp_HEIDI	or	lci	uci	FDR
ENSG00000008130	1	NADK	1682671	rs1014988	1	1680219	A	G	0.501988	-0.02141	0.008141	0.008557	-0.169497	0.0244124	3.836747e-12	0.126315	0.0513605	0.0139177	0.52085	15	1.13463952344652	1.02598017094758	1.25480675418699	0.153095
ENSG00000173327	11	MAP3K11	65365226	rs1144789	11	65389631	G	A	0.56163	-0.022056	0.007541	0.003459	-0.154037	0.0240767	1.57681e-10	0.143186	0.053829	0.00781357	0.0582187	10	1.15394441536758	1.03840009660476	1.28234552183873	0.153095
ENSG00000185591	12	SP1	53773960	rs11170569	12	53913426	G	T	0.143141	0.024914	0.011234	0.026592	0.277599	0.0478244	6.453991e-09	0.0897482	0.0433216	0.0382959	0.843081	14	1.09389880530476	1.00484958535853	1.19083951835461	0.234030561111111
ENSG00000139343	12	SNRPF	96252706	rs79635296	12	96271727	T	C	0.0894632	-0.033515	0.014021	0.016852	0.341358	0.0504706	1.346999e-11	-0.0981814	0.0435639	0.024213	0.184781	5	0.906484452558954	0.83229640632786	0.987285366707946	0.221952316666667
ENSG00000257017	16	HP	72088491	rs12445586	16	72126276	T	C	0.371769	0.023927	0.007661	0.001796	0.455056	0.0694707	5.740993e-11	0.0525803	0.0186511	0.00481492	0.138368	19	1.05398719385219	1.01615321911325	1.09322982391754	0.153095
ENSG00000103264	16	FBXO31	87360593	rs933717	16	87415250	C	T	0.441352	0.017356	0.007945	0.028948	0.240499	0.0344208	2.807782e-12	0.0721666	0.0346125	0.0370704	0.537484	20	1.07483439655879	1.00433547107914	1.15028196583019	0.234030561111111
ENSG00000271303	20	SRXN1	627259	rs6107703	20	633968	A	G	0.429423	-0.022566	0.008035	0.00499	-0.222114	0.0381996	6.079068e-09	0.101596	0.0401738	0.0114413	0.949725	5	1.10693617916454	1.02311853679321	1.19762047180173	0.153095
ENSG00000240972	22	MIF	24236191	rs5760120	22	24266867	A	G	0.609344	-0.020587	0.007593	0.006716	0.662265	0.0594859	8.65337e-29	-0.0310857	0.0118003	0.00843064	0.0532404	20	0.969392492579463	0.947229104921738	0.992074462014199	0.153095
SMR results （Exposure: Genes from the Whole_Blood, Outcome: AMI--- ebi-a-GCST011365)
probeID	ProbeChr	Gene	Probe_bp	topSNP	topSNP_chr	topSNP_bp	A1	A2	Freq	b_GWAS	se_GWAS	p_GWAS	b_eQTL	se_eQTL	p_eQTL	b_SMR	se_SMR	p_SMR	p_HEIDI	nsnp_HEIDI	or	lci	uci	FDR
ENSG00000116688	1	MFN2	12040238	rs2336384	1	12046063	T	G	0.657058	-0.002932	0.007763	0.705629	-0.633137	0.0246478	1.618959e-145	0.00463091	0.0122625	0.705692	0.871824	20	1.00464164923479	0.980783447962895	1.02908021691592	0.928403871428572
ENSG00000159339	1	PADI4	17634690	rs1886303	1	17632382	T	C	0.421471	0.000907	0.007469	0.903321	0.163114	0.0211647	1.289123e-14	0.00556053	0.0457957	0.903358	0.78817	17	1.00557601844161	0.919248268870725	1.10001091446939	0.972833142857143
ENSG00000117450	1	PRDX1	45976708	rs11211134	1	45993118	T	C	0.692843	-0.008675	0.007903	0.272322	-0.112531	0.0194552	7.2895e-09	0.0770899	0.071483	0.280839			1.08013917653985	0.938927718349832	1.24258834614732	0.601798071428572
ENSG00000116157	1	GPX7	53068044	rs12089784	1	53068430	A	G	0.579523	0.014789	0.007602	0.051721	-0.561637	0.0303941	3.075584e-76	-0.026332	0.0136102	0.0530251	0.326048	20	0.974011664050613	0.948372433059526	1.00034405117203	0.241397
ENSG00000117054	1	ACADM	76190036	rs77773255	1	76217193	A	G	0.305169	0.007949	0.008319	0.339332	0.235116	0.022606	2.463216e-25	0.0338088	0.0355315	0.341342	0.840203	16	1.03438681306099	0.964801459752396	1.10899094131663	0.682685
ENSG00000143546	1	S100A8	153362508	rs3014874	1	153337943	A	G	0.291252	-0.001036	0.008961	0.907921	-0.0703118	0.0119163	3.624149e-09	0.0147344	0.127471	0.907978	0.927948	3	1.01484348638733	0.790484871818688	1.30288047068283	0.972833142857143
ENSG00000163568	1	AIM2	159032274	rs79288222	1	159054382	A	G	0.0427435	0.01806	0.014023	0.197761	-0.266264	0.0427012	4.5031e-10	-0.0678274	0.0537774	0.207214	0.166147	5	0.934421740851919	0.840943247037736	1.03829121983252	0.532836257142857
ENSG00000118217	1	ATF6	161736084	rs12048680	1	161912723	A	G	0.0974155	-0.010033	0.010973	0.36056	0.133408	0.0173407	1.433133e-14	-0.0752054	0.0828303	0.363907	0.476145	6	0.92755294738548	0.788555263627118	1.09105158495312	0.696843191489362
ENSG00000135828	1	RNASEL	182542769	rs12041623	1	182561633	C	T	0.370775	0.011918	0.007801	0.126572	0.0953317	0.0146109	6.814179e-11	0.125016	0.0840433	0.136878	0.99712	3	1.13316658358712	0.961069196424494	1.33608122176392	0.40654335483871
ENSG00000163545	1	NUAK2	205271187	rs61823093	1	205304806	G	A	0.421471	-0.002389	0.007839	0.760581	0.149501	0.0158708	4.516094e-21	-0.0159798	0.0524619	0.760672	0.423181	19	0.984147199627933	0.887980830054012	1.09072817537805	0.948875054794521
ENSG00000143748	1	NVL	224415036	rs4654023	1	224518143	C	T	0.970179	-0.025122	0.015901	0.114136	0.343168	0.0477152	6.384677e-13	-0.0732061	0.0474407	0.122805	0.803268	7	0.929409259036793	0.846885419094447	1.01997454591551	0.40654335483871
ENSG00000143799	1	PARP1	226548392	rs6661762	1	226543691	A	C	0.16998	-0.014835	0.009674	0.125144	0.0945854	0.0170385	2.835958e-08	-0.156842	0.106109	0.139373			0.854839112727956	0.694324644770649	1.05246143018717	0.40654335483871
ENSG00000172059	2	KLF11	10182976	rs72786603	2	10173612	A	G	0.117296	0.00611	0.012769	0.6323	-0.253455	0.0368327	5.932746e-12	-0.0241068	0.0505014	0.633113	0.664373	9	0.976181448011783	0.884184485600384	1.07775044118233	0.924805746268657
ENSG00000134324	2	LPIN1	11817721	rs3795974	2	11924950	C	T	0.596421	0.004251	0.007775	0.58458	0.20143	0.0132399	2.860255e-52	0.0211041	0.0386239	0.584791	0.379138	20	1.02132836638669	0.946865007003276	1.10164767339691	0.892054372881356
ENSG00000079785	2	DDX1	15731302	rs7591533	2	15734149	C	T	0.577535	0.001241	0.007727	0.872365	0.143516	0.0179693	1.385686e-15	0.00864712	0.0538516	0.87243	0.505595	10	1.0086846143369	0.907644936457781	1.12097210079826	0.972833142857143
ENSG00000168906	2	MAT2A	85766288	rs72844420	2	85729520	T	G	0.251491	0.047614	0.009772	1.12e-06	-0.245525	0.0284867	6.758509e-18	-0.193927	0.0457201	2.219162e-05	0.000620526	20	0.823718033490278	0.753114205011901	0.900940911991388	0.00199725
ENSG00000132305	2	IMMT	86371055	rs13035593	2	86430497	T	C	0.475149	0.005501	0.007486	0.462433	-0.314637	0.0188264	1.061813e-62	-0.0174836	0.0238155	0.46287	0.0170926	20	0.982668351293886	0.937853073785704	1.02962512532671	0.797210490566038
ENSG00000144218	2	AFF3	100162323	rs12712065	2	100761105	G	C	0.508946	-0.018954	0.007421	0.01067	-0.111123	0.0170815	7.744923e-11	0.170568	0.0717444	0.0174334	0.189394	13	1.18597829571602	1.03040195738272	1.36504449339574	0.120693046153846
ENSG00000123636	2	BAZ2B	160175490	rs10165041	2	160436579	C	G	0.371769	0.01677	0.007559	0.026539	0.231727	0.0176557	2.374035e-39	0.0723696	0.033083	0.0287049	0.206015	20	1.07505261008922	1.00755531846863	1.14707162304124	0.152336964705882
ENSG00000138363	2	ATIC	216176540	rs4535042	2	216176807	G	T	0.281312	-0.005698	0.008116	0.48261	0.111432	0.0168155	3.431673e-11	-0.0511343	0.0732413	0.485075	0.851221	6	0.950151056676437	0.823092041487488	1.09682390911208	0.808459
ENSG00000018280	2	SLC11A1	219246752	rs62182118	2	219228638	T	C	0.106362	0.009051	0.012488	0.468566	-0.285358	0.024782	1.112066e-30	-0.0317181	0.0438492	0.469468	0.563504	9	0.968779642570754	0.888996009704214	1.05572351913231	0.797210490566038
ENSG00000124831	2	LRRFIP1	238536219	rs6753606	2	238589527	A	G	0.77833	0.010034	0.008549	0.240535	-0.114512	0.020865	4.059529e-08	-0.087624	0.0763441	0.251071	0.345052	3	0.916105267554392	0.788787410610865	1.06397	0.587710615384615
ENSG00000197548	3	ATG7	11313995	rs6442241	3	11272005	G	A	0.161034	0.001605	0.009615	0.867449	-0.140664	0.0198267	1.29656e-12	-0.0114102	0.0683733	0.867464	0.843414	7	0.988654649449278	0.864657444850305	1.13043381711343	0.972833142857143
ENSG00000114857	3	NKTR	42642106	rs339725	3	42697605	C	G	0.347913	-0.007807	0.007754	0.314045	-0.102643	0.0121267	2.578158e-17	0.0760597	0.076076	0.317414	0.445755	18	1.07902699014576	0.929555039016747	1.25253395075409	0.649255295454546
ENSG00000163421	3	PROK2	71820807	rs6777956	3	71854587	T	C	0.224652	0.014694	0.008778	0.094137	-0.208028	0.0212247	1.112512e-22	-0.0706347	0.0428072	0.0989297	0.550454	15	0.931802217313397	0.856811950600021	1.01335581463602	0.370986
ENSG00000121552	3	CSTA	122044091	rs2001548	3	122032789	A	G	0.168986	0.024536	0.010355	0.017831	-0.133679	0.0235548	1.384898e-08	-0.183544	0.083942	0.0287748	0.676926	5	0.832315253061067	0.706049225087163	0.98116201514503	0.152336964705882
ENSG00000138496	3	PARP9	122246771	rs3828362	3	122131777	G	C	0.412525	0.011401	0.007507	0.128823	0.0873213	0.013988	4.304462e-10	0.130564	0.0884774	0.140032	0.0225274	10	1.13947086369525	0.958053455028104	1.35524154982804	0.40654335483871
ENSG00000114770	3	ABCC5	183637722	rs7639048	3	183746044	G	A	0.499006	-3.5e-05	0.007445	0.996275	-0.389072	0.0260409	1.788639e-50	8.99576e-05	0.0191353	0.996249	0.552847	20	1.00008996164631	0.963276070787134	1.03831078308467	0.996249
ENSG00000037474	5	NSUN2	6599352	rs7717596	5	6610391	C	T	0.672962	-0.002169	0.007872	0.78291	-0.322067	0.0231431	5.041077e-44	0.00673462	0.0244469	0.782948	0.539573	20	1.00675734854733	0.959655124861609	1.05617146472304	0.952233810810811
ENSG00000171530	5	TBCA	76986991	rs254398	5	77084524	A	G	0.782306	0.006843	0.009129	0.45347	0.165697	0.0232241	9.700603e-13	0.0412983	0.0553978	0.455978	0.107913	13	1.04216293638668	0.934932085649997	1.16169249365638	0.797210490566038
ENSG00000186468	5	RPS23	81569177	rs226198	5	81573992	T	C	0.765408	0.003768	0.008991	0.675197	0.190985	0.0157112	5.333307e-34	0.0197293	0.047105	0.675335	0.837194	20	1.01992520890004	0.929975999646089	1.11857449240161	0.924805746268657
ENSG00000155506	5	LARP1	154092462	rs73276703	5	154088617	G	A	0.498012	-0.007043	0.007659	0.357738	-0.403149	0.0224332	3.283691e-72	0.01747	0.0190228	0.358425	0.533682	20	1.01762349298804	0.980380332714617	1.05628146437187	0.696843191489362
ENSG00000180537	6	RNF182	13924677	rs7761500	6	13917140	A	G	0.336978	0.00851	0.007618	0.263985	0.726575	0.0373286	2.205109e-84	0.0117125	0.0105021	0.264741	0.487733	20	1.01178135990607	0.991167620668609	1.03282381194295	0.595667
ENSG00000137312	6	FLOT1	30695486	rs13197117	6	30755014	G	A	0.337972	0.026445	0.008622	0.002169	-0.0914472	0.0109837	8.381707e-17	-0.289183	0.100478	0.0040012	0.326065	16	0.748875148710151	0.615008075726028	0.911880689848828	0.0450135
ENSG00000096433	6	ITPR3	33588142	rs753890	6	33652880	A	G	0.469185	-0.014494	0.007736	0.06101	-0.128746	0.0118589	1.856842e-27	0.112578	0.0609755	0.0648507	0.646255	20	1.11915954795313	0.993090004571123	1.26123320948695	0.274594131818182
ENSG00000003147	7	ICA1	8152814	rs117827561	7	8293197	T	G	0.0139165	0.033307	0.027229	0.221233	-0.70584	0.0888872	2.007959e-15	-0.0471877	0.0390317	0.226679	0.924814	11	0.953908332191657	0.883653879538052	1.02974832940286	0.556518891891892
ENSG00000146592	7	CREB5	28338940	rs56388170	7	28724374	T	G	0.301193	0.001107	0.008418	0.895348	-0.160214	0.0154427	3.230402e-25	-0.00690951	0.0525464	0.895385	0.676126	8	0.993114305780859	0.8959233164401	1.10084870685754	0.972833142857143
ENSG00000127948	7	POR	75528518	rs2302429	7	75614777	A	G	0.191849	-0.001681	0.009503	0.859587	0.116013	0.0135505	1.113614e-17	-0.0144898	0.0819307	0.859623	0.635097	20	0.985614671950765	0.839394926751105	1.15730540012265	0.972833142857143
ENSG00000165092	9	ALDH1A1	75515578	rs7867580	9	75852207	G	A	0.739563	0.000531	0.008514	0.950219	0.305092	0.046315	4.478019e-11	0.00174046	0.0279076	0.950272	0.388602	13	1.00174197547959	0.948419431768343	1.05806244771549	0.983040103448276
ENSG00000131669	9	NINJ1	95883771	rs7032525	9	95882901	C	T	0.185885	-0.013721	0.00981	0.161869	-0.217018	0.020482	3.125601e-26	0.0632252	0.0455958	0.16555	0.03835	20	1.06526671028397	0.974196190505213	1.16485075090545	0.465609
ENSG00000136810	9	TXN	113006091	rs72757068	9	113036532	C	T	0.139165	-0.007467	0.011491	0.515818	0.157946	0.0191299	1.500022e-16	-0.0472756	0.0729777	0.517108	0.753241	9	0.953824487334293	0.826701252222872	1.10049567506069	0.81552274137931
ENSG00000136869	9	TLR4	120466610	rs2770150	9	120463139	G	A	0.250497	0.019551	0.008455	0.020786	-0.287816	0.0158059	4.343964e-74	-0.0679288	0.0296123	0.0217941	0.309787	20	0.934326995291077	0.881642258378371	0.990160040349387	0.140104735714286
ENSG00000136856	9	SLC2A8	130159421	rs4837142	9	130114364	T	C	0.765408	-0.003596	0.008934	0.687292	-0.185713	0.0247033	5.57361e-14	0.0193632	0.0481754	0.687734	0.331515	20	1.01955188262261	0.927687281619747	1.12051341217523	0.924805746268657
ENSG00000108091	10	CCDC6	61548521	rs55842846	10	61607063	A	G	0.395626	-0.008514	0.007661	0.266413	-0.18031	0.029216	6.759214e-10	0.0472187	0.0431713	0.274064	0.150975	20	1.04835125843054	0.963293585617194	1.14091942213934	0.601603902439024
ENSG00000165637	10	VDAC2	76969912	rs11543	10	76970613	C	G	0.55169	0.007992	0.007826	0.307122	-0.162231	0.0177999	7.929173e-20	-0.0492631	0.0485417	0.310172	0.0668449	20	0.951930643796146	0.865537279935525	1.04694733734132	0.649197627906977
ENSG00000197142	10	ACSL5	114133776	rs10885342	10	114149305	C	T	0.527833	0.005573	0.007356	0.448736	-0.487324	0.0214076	1.04179e-114	-0.0114359	0.015103	0.448934	0.78005	20	0.988629241351282	0.959792868288256	1.01833198510626	0.797210490566038
ENSG00000167325	11	RRM1	4115937	rs2920144	11	4060283	G	A	0.564612	0.01168	0.007542	0.121467	-0.0891125	0.0133352	2.349173e-11	-0.13107	0.0868776	0.131381	0.949387	20	0.87715637129597	0.739818719828121	1.0399889582192	0.40654335483871
ENSG00000110700	11	RPS13	17095936	rs80288693	11	17128346	G	A	0.0188867	-0.039442	0.030294	0.192902	0.266887	0.0321428	1.013687e-16	-0.147785	0.114896	0.198353	0.106294	9	0.862616557566126	0.688678207419163	1.08048623779717	0.532836257142857
ENSG00000026508	11	CD44	35160417	rs12419062	11	35249670	G	A	0.356859	-0.006297	0.007946	0.428102	0.0977872	0.0163419	2.179451e-09	-0.0643949	0.0819676	0.432093	0.790891	7	0.937634654485857	0.798475179274439	1.1010470558292	0.797210490566038
ENSG00000173327	11	MAP3K11	65365226	rs2004649	11	65380916	A	G	0.440358	0.022948	0.007584	0.00249	0.157588	0.011413	2.287422e-43	0.14562	0.0492675	0.00311954	0.0115434	20	1.15675653703832	1.05027884964274	1.27402897472042	0.0427830042857143
ENSG00000149273	11	RPS3	75110530	rs35378921	11	75118589	A	C	0.0656064	-0.000448	0.013428	0.973363	-0.202383	0.0214453	3.830046e-21	0.00221362	0.0663499	0.973385	0.508218	8	1.00221607186558	0.880001045009319	1.14140438855393	0.993137764044944
ENSG00000111321	12	LTBR	6484211	rs10849448	12	6493351	G	A	0.737575	-0.002199	0.009664	0.820015	-0.0924401	0.0160942	9.263818e-09	0.0237884	0.104625	0.820138	0.554007	7	1.02407360098881	0.834204585792938	1.25715772617738	0.971216289473684
ENSG00000185591	12	SP1	53773960	rs10876450	12	53811034	C	T	0.162028	0.017798	0.00984	0.070496	0.106509	0.0168749	2.760031e-10	0.167103	0.0961052	0.0820782	0.181868	15	1.18187599226652	0.978961275884024	1.42684996384009	0.321175486956522
ENSG00000139343	12	SNRPF	96252706	rs17370487	12	96272463	A	G	0.199801	-0.03367	0.009844	0.00063	0.139712	0.0233773	2.281196e-09	-0.240996	0.0811823	0.00299185	0.414978	20	0.785844769761138	0.670244097714721	0.921383723133937	0.0427830042857143
ENSG00000198431	12	TXNRD1	104609557	rs7488680	12	104697102	T	G	0.523857	0.001097	0.00743	0.882568	-0.0915365	0.0148635	7.345616e-10	-0.0119843	0.0811931	0.882657	0.308299	9	0.988087225709598	0.842718101562179	1.15853256717834	0.972833142857143
ENSG00000152520	13	PAN3	28712643	rs2485796	13	28775670	G	A	0.316103	0.010087	0.008204	0.218859	0.0748118	0.0127267	4.144101e-09	0.134832	0.112035	0.228791	0.194862	5	1.14434451832234	0.918735877501657	1.42535456455169	0.556518891891892
ENSG00000120696	13	KBTBD7	41763969	rs9525462	13	41768690	C	G	0.83499	-0.032479	0.009855	0.000987	-0.165017	0.0203204	4.6325e-16	0.196822	0.0644518	0.00225973	0.110166	8	1.21752730155702	1.07304078373615	1.38146914125234	0.0427830042857143
ENSG00000089737	14	DDX24	94517266	rs75825150	14	94546945	A	G	0.0308151	-0.000573	0.025543	0.982095	-0.222567	0.0368665	1.569018e-09	0.00257451	0.114766	0.982103			1.00257782689672	0.800621602419827	1.2554773640218	0.993137764044944
ENSG00000140455	15	USP3	63796793	rs62011287	15	63791228	G	A	0.395626	0.001963	0.00803	0.80682	0.153763	0.0159751	6.262087e-22	0.0127664	0.0522401	0.806937	0.00374303	20	1.01284823837414	0.914274708811095	1.12204958104069	0.968324
ENSG00000033800	15	PIAS1	68346517	rs12439871	15	68336811	A	G	0.554672	-0.003847	0.007703	0.617531	0.13625	0.0160609	2.188468e-17	-0.0282349	0.0566337	0.618095	0.442807	20	0.972159979599012	0.870021850614543	1.08628883891408	0.924805746268657
ENSG00000140545	15	MFGE8	89441916	rs58743434	15	89460555	G	A	0.362823	0.009093	0.007921	0.250984	0.263815	0.0287722	4.769953e-20	0.0344673	0.0302592	0.254675	0.813722	20	1.03506818109319	0.975465260058058	1.09831296241939	0.587710615384615
ENSG00000140988	16	RPS2	2012053	rs2286466	16	2014283	G	A	0.809145	0.004105	0.009823	0.676024	-0.135793	0.0148238	5.165744e-20	-0.0302298	0.0724133	0.67634	0.0530551	4	0.970222550786599	0.841844578401029	1.11817765678647	0.924805746268657
ENSG00000169180	16	XPO6	28109300	rs4788046	16	28160181	A	G	0.280318	-0.028941	0.008426	0.000596	0.0930443	0.011772	2.704057e-15	-0.311045	0.0987403	0.00163194	0.927863	16	0.73268090448678	0.603761523291737	0.889128053196882	0.0427830042857143
ENSG00000013364	16	MVP	29831715	rs11859871	16	29835440	G	A	0.136183	0.013682	0.010562	0.195162	0.119329	0.0170456	2.549036e-12	0.114658	0.0900142	0.202743			1.12148982245821	0.940099242653519	1.33787941188769	0.532836257142857
ENSG00000102882	16	MAPK3	30125426	rs55732507	16	30141985	C	T	0.437376	0.003302	0.007976	0.678864	0.20575	0.0134158	4.368646e-53	0.0160486	0.0387796	0.67899	0.64275	20	1.01617807046025	0.941802754931662	1.09642689562875	0.924805746268657
ENSG00000132600	16	PRMT7	68344877	rs79543001	16	68387341	T	C	0.11332	0.023649	0.012667	0.061916	0.274756	0.0293798	8.611456e-21	0.0860727	0.0470125	0.067123	0.0199788	20	1.08988556010524	0.993946596126255	1.19508486548006	0.274594131818182
ENSG00000189091	16	SF3B3	70557691	rs4324119	16	70570290	A	G	0.415507	0.004926	0.007585	0.516065	0.0840693	0.0128424	5.901672e-11	0.0585945	0.0906661	0.518106	0.59058	8	1.06034518358002	0.887709209853486	1.26655429037051	0.81552274137931
ENSG00000257017	16	HP	72088491	rs7197453	16	72079127	C	G	0.353877	0.028005	0.007793	0.000328	-0.224019	0.0303292	1.510386e-13	-0.125012	0.038686	0.00123165	0.12768	20	0.882486312685304	0.818046122086565	0.952002669593358	0.0427830042857143
ENSG00000103264	16	FBXO31	87360593	rs8052244	16	87402261	C	G	0.497018	-0.016108	0.00807	0.045946	0.143783	0.017525	2.31671e-16	-0.11203	0.0577634	0.052445	0.869547	18	0.894017436574948	0.798319597172683	1.00118696788944	0.241397
ENSG00000167703	17	SLC43A2	1472561	rs876789	17	1495745	T	A	0.132207	-0.007898	0.012374	0.523285	0.145574	0.0238939	1.11156e-09	-0.0542542	0.0854666	0.525559			0.947191299868145	0.801100608644821	1.11992345139221	0.81552274137931
ENSG00000141504	17	SAT2	7529552	rs858520	17	7530271	T	C	0.388668	0.012781	0.007794	0.10102	0.118987	0.0171978	4.557207e-12	0.107415	0.0673177	0.110568	0.4578	14	1.11339621804574	0.975770667502946	1.27043287899902	0.398046
ENSG00000126858	17	RHOT1	30469473	rs7208838	17	30468566	C	T	0.188867	-0.029864	0.009604	0.001882	-0.128868	0.0144699	5.294533e-19	0.231741	0.0789379	0.00332757	0.112427	20	1.2607931411135	1.08006661090707	1.47176047164707	0.0427830042857143
ENSG00000030582	17	GRN	42422614	rs34365655	17	42398802	A	G	0.0854871	-0.021724	0.014214	0.126417	0.23128	0.0289189	1.269422e-15	-0.0939294	0.0625701	0.133307	0.0462566	20	0.910347030472423	0.805278743727207	1.02912404225921	0.40654335483871
ENSG00000070540	17	WIPI1	66417089	rs28449485	17	66449844	G	T	0.10835	0.024959	0.011127	0.024915	-0.283827	0.025461	7.364258e-29	-0.0879374	0.0399892	0.0278761	0.0725215	12	0.91581820514857	0.846778413413651	0.990486969903225	0.152336964705882
ENSG00000035862	17	TIMP2	76849059	rs12937000	17	76907666	C	T	0.0954274	0.00429	0.013606	0.752547	-0.156493	0.0224907	3.448323e-12	-0.0274134	0.0870324	0.752778	0.22807	20	0.972958937149135	0.820372393006828	1.15392607241294	0.948875054794521
ENSG00000169710	17	FASN	80036214	rs59638227	17	80056066	G	A	0.285288	-0.000762	0.008734	0.930468	-0.161735	0.0214773	5.053698e-14	0.00471141	0.0540055	0.930481	0.990815	20	1.00472252614281	0.903807060517659	1.11690580726445	0.983040103448276
ENSG00000167468	19	GPX4	1103936	rs8103169	19	1103414	G	A	0.447316	-0.002267	0.007738	0.769549	0.19656	0.019835	3.775048e-23	-0.0115334	0.0393843	0.769643	0.856028	18	0.988532854699176	0.915095700925941	1.06786339814614	0.948875054794521
ENSG00000099331	19	MYO9B	17186591	rs12461129	19	17161590	T	C	0.249503	0.025149	0.0083	0.002454	-0.0937483	0.0168734	2.760542e-08	-0.268261	0.100845	0.00781102	0.284817	7	0.764708166222871	0.627559243801564	0.931830078616219	0.0639083127272727
ENSG00000131943	19	C19orf12	30191721	rs1001434	19	30205448	T	C	0.151093	-0.007449	0.009726	0.443786	0.22603	0.0252704	3.738281e-19	-0.0329558	0.0431871	0.445408	0.247369	20	0.967581325738491	0.889049365289811	1.05305021123621	0.797210490566038
ENSG00000104823	19	ECH1	39306062	rs9419	19	39322087	G	T	0.591451	-0.001154	0.007542	0.878389	0.133451	0.0163838	3.782736e-16	-0.00864737	0.0565251	0.878412	0.529757	14	0.991389910965797	0.88742029865288	1.10754053863402	0.972833142857143
ENSG00000090006	19	LTBP4	41098789	rs2303728	19	41114065	T	G	0.227634	-0.004056	0.009122	0.656583	-0.119234	0.0175422	1.068469e-11	0.0340171	0.0766685	0.657266	0.578014	8	1.03460229827616	0.890249819122807	1.20236128399667	0.924805746268657
ENSG00000269858	19	EGLN2	41304901	rs12973666	19	41289397	C	G	0.50497	-0.018861	0.007477	0.011675	0.172755	0.0140401	8.576425e-35	-0.109178	0.0441811	0.0134683	0.514575	20	0.896570813689081	0.822198888812546	0.977670044190937	0.101012
ENSG00000271303	20	SRXN1	627259	rs6107703	20	633968	A	G	0.429423	-0.022566	0.008035	0.00499	-0.40376	0.022979	4.122528e-69	0.0558896	0.020153	0.00554976	0.453893	20	1.05748093139717	1.01652476825306	1.10008723367402	0.0554976
ENSG00000125835	20	SNRPB	2442280	rs1109010	20	2457887	A	G	0.105368	0.004137	0.011307	0.714467	0.105021	0.0186042	1.651652e-08	0.0393921	0.10789	0.715027	0.896865	9	1.04017825759565	0.841918300274861	1.28512565556717	0.928403871428572
ENSG00000124201	20	ZNFX1	47854483	rs237730	20	47940490	G	T	0.265408	-0.002979	0.008369	0.721865	-0.174204	0.0198367	1.607209e-18	0.0171006	0.0480808	0.722092	0.0747466	9	1.01724765229178	0.925762304399445	1.11777373217245	0.928403871428572
ENSG00000156261	21	CCT8	30428126	rs2070610	21	30445948	A	G	0.132207	-0.022442	0.011514	0.051294	0.41322	0.0301405	8.87244e-43	-0.0543101	0.0281443	0.0536438	0.284899	20	0.947138353354352	0.896306428841305	1.00085309167589	0.241397
ENSG00000240972	22	MIF	24236191	rs5760120	22	24266867	A	G	0.609344	-0.020587	0.007593	0.006716	0.881332	0.044872	6.900152e-86	-0.023359	0.00869707	0.00723471	0.035772	20	0.97691170950935	0.960400151200623	0.993707140699023	0.0639083127272727
ENSG00000198355	22	PIM3	50354161	rs28645887	22	50356274	T	C	0.486083	0.003494	0.008708	0.688225	-0.25892	0.0251003	6.003287e-25	-0.0134945	0.0336574	0.688466	0.479878	20	0.986596142581595	0.923612189293093	1.05387516518364	0.924805746268657
ENSG00000073150	22	PANX2	50609160	rs730559	22	50633048	G	T	0.217694	0.006506	0.009696	0.502264	0.117988	0.0200797	4.203085e-09	0.0551412	0.0827119	0.504986	0.600594	6	1.05668980874314	0.898548923541434	1.24266283409567	0.81552274137931
ENSG00000196576	22	PLXNB2	50713408	rs62241231	22	50757112	A	G	0.628231	0.000636	0.008491	0.940246	0.121616	0.0174341	3.042385e-12	0.00522958	0.0698221	0.940295	0.78678	20	1.00524327812155	0.876672546032478	1.15266989114899	0.983040103448276
Significant results （Exposure: Genes from the Whole_Blood, Outcome: AMI--- ebi-a-GCST011365)
probeID	ProbeChr	Gene	Probe_bp	topSNP	topSNP_chr	topSNP_bp	A1	A2	Freq	b_GWAS	se_GWAS	p_GWAS	b_eQTL	se_eQTL	p_eQTL	b_SMR	se_SMR	p_SMR	p_HEIDI	nsnp_HEIDI	or	lci	uci	FDR
ENSG00000144218	2	AFF3	100162323	rs12712065	2	100761105	G	C	0.508946	-0.018954	0.007421	0.01067	-0.111123	0.0170815	7.744923e-11	0.170568	0.0717444	0.0174334	0.189394	13	1.18597829571602	1.03040195738272	1.36504449339574	0.120693046153846
ENSG00000123636	2	BAZ2B	160175490	rs10165041	2	160436579	C	G	0.371769	0.01677	0.007559	0.026539	0.231727	0.0176557	2.374035e-39	0.0723696	0.033083	0.0287049	0.206015	20	1.07505261008922	1.00755531846863	1.14707162304124	0.152336964705882
ENSG00000121552	3	CSTA	122044091	rs2001548	3	122032789	A	G	0.168986	0.024536	0.010355	0.017831	-0.133679	0.0235548	1.384898e-08	-0.183544	0.083942	0.0287748	0.676926	5	0.832315253061067	0.706049225087163	0.98116201514503	0.152336964705882
ENSG00000137312	6	FLOT1	30695486	rs13197117	6	30755014	G	A	0.337972	0.026445	0.008622	0.002169	-0.0914472	0.0109837	8.381707e-17	-0.289183	0.100478	0.0040012	0.326065	16	0.748875148710151	0.615008075726028	0.911880689848828	0.0450135
ENSG00000136869	9	TLR4	120466610	rs2770150	9	120463139	G	A	0.250497	0.019551	0.008455	0.020786	-0.287816	0.0158059	4.343964e-74	-0.0679288	0.0296123	0.0217941	0.309787	20	0.934326995291077	0.881642258378371	0.990160040349387	0.140104735714286
ENSG00000139343	12	SNRPF	96252706	rs17370487	12	96272463	A	G	0.199801	-0.03367	0.009844	0.00063	0.139712	0.0233773	2.281196e-09	-0.240996	0.0811823	0.00299185	0.414978	20	0.785844769761138	0.670244097714721	0.921383723133937	0.0427830042857143
ENSG00000120696	13	KBTBD7	41763969	rs9525462	13	41768690	C	G	0.83499	-0.032479	0.009855	0.000987	-0.165017	0.0203204	4.6325e-16	0.196822	0.0644518	0.00225973	0.110166	8	1.21752730155702	1.07304078373615	1.38146914125234	0.0427830042857143
ENSG00000169180	16	XPO6	28109300	rs4788046	16	28160181	A	G	0.280318	-0.028941	0.008426	0.000596	0.0930443	0.011772	2.704057e-15	-0.311045	0.0987403	0.00163194	0.927863	16	0.73268090448678	0.603761523291737	0.889128053196882	0.0427830042857143
ENSG00000257017	16	HP	72088491	rs7197453	16	72079127	C	G	0.353877	0.028005	0.007793	0.000328	-0.224019	0.0303292	1.510386e-13	-0.125012	0.038686	0.00123165	0.12768	20	0.882486312685304	0.818046122086565	0.952002669593358	0.0427830042857143
ENSG00000126858	17	RHOT1	30469473	rs7208838	17	30468566	C	T	0.188867	-0.029864	0.009604	0.001882	-0.128868	0.0144699	5.294533e-19	0.231741	0.0789379	0.00332757	0.112427	20	1.2607931411135	1.08006661090707	1.47176047164707	0.0427830042857143
ENSG00000070540	17	WIPI1	66417089	rs28449485	17	66449844	G	T	0.10835	0.024959	0.011127	0.024915	-0.283827	0.025461	7.364258e-29	-0.0879374	0.0399892	0.0278761	0.0725215	12	0.91581820514857	0.846778413413651	0.990486969903225	0.152336964705882
ENSG00000099331	19	MYO9B	17186591	rs12461129	19	17161590	T	C	0.249503	0.025149	0.0083	0.002454	-0.0937483	0.0168734	2.760542e-08	-0.268261	0.100845	0.00781102	0.284817	7	0.764708166222871	0.627559243801564	0.931830078616219	0.0639083127272727
ENSG00000269858	19	EGLN2	41304901	rs12973666	19	41289397	C	G	0.50497	-0.018861	0.007477	0.011675	0.172755	0.0140401	8.576425e-35	-0.109178	0.0441811	0.0134683	0.514575	20	0.896570813689081	0.822198888812546	0.977670044190937	0.101012
ENSG00000271303	20	SRXN1	627259	rs6107703	20	633968	A	G	0.429423	-0.022566	0.008035	0.00499	-0.40376	0.022979	4.122528e-69	0.0558896	0.020153	0.00554976	0.453893	20	1.05748093139717	1.01652476825306	1.10008723367402	0.0554976
Note: Positive results refer to SMR findings that simultaneously met the criteria of P_SMR < 0.05, and P_HEIDI > 0.05, indicating statistical significance without evidence of heterogeneity.

## Sheet: S4
SMR results （Exposure: Genes from the Heart_Atrial_Appendage, Outcome: AMI--- ukb-e-I21_CSA)
probeID	ProbeChr	Gene	Probe_bp	topSNP	topSNP_chr	topSNP_bp	A1	A2	Freq	b_GWAS	se_GWAS	p_GWAS	b_eQTL	se_eQTL	p_eQTL	b_SMR	se_SMR	p_SMR	p_HEIDI	nsnp_HEIDI	or	lci	uci	FDR
ENSG00000008130	1	NADK	1682671	rs76037905	1	1675938	T	C	0.449304	-0.1579	0.08502	0.0632106	-0.16918	0.0242017	2.740776e-12	0.933325	0.519975	0.072663	0.726446	15	2.54295044646594	0.91775390650773	7.04611217378331	0.738964111111111
ENSG00000116688	1	MFN2	12040238	rs2236055	1	12042261	G	A	0.474155	0.0624	0.07737	0.42	-0.148292	0.0195409	3.228322e-14	-0.420791	0.524679	0.422554	0.486167	20	0.656527301277253	0.234766977943734	1.83598264584594	0.897485139534884
ENSG00000159339	1	PADI4	17634690	rs12737739	1	17660890	A	C	0.368787	-0.03593	0.07747	0.6428	0.331854	0.0520074	1.760472e-10	-0.108271	0.234062	0.643671	0.623935	4	0.897384372310159	0.567206116584045	1.41976380035594	0.897485139534884
ENSG00000075151	1	EIF4G3	21132963	rs10916903	1	21247944	C	T	0.382704	-0.02194	0.08358	0.792899	-0.181997	0.0277082	5.087721e-11	0.120551	0.459605	0.793095	0.33711	20	1.12811827353062	0.458280058640006	2.77701552812583	0.936115
ENSG00000116157	1	GPX7	53068044	rs12089784	1	53068430	A	G	0.579523	0.01926	0.07721	0.803	-0.817448	0.0440429	6.737989e-77	-0.0235611	0.094461	0.80303	0.969539	20	0.976714295602206	0.811634908503056	1.17536937512111	0.936115
ENSG00000162402	1	USP24	55532032	rs6703366	1	55673420	G	T	0.195825	-0.1687	0.1148	0.1419	-0.305149	0.034786	1.752432e-18	0.552845	0.381452	0.147249	0.952658	20	1.73819114385667	0.822998484286466	3.67109844096641	0.794139
ENSG00000117054	1	ACADM	76190036	rs12091720	1	76186949	A	G	0.304175	0.03776	0.09853	0.701601	0.331494	0.02552	1.402352e-38	0.113909	0.297359	0.70167	0.984998	20	1.12065014108112	0.625680989006138	2.0071837897776	0.897485139534884
ENSG00000123836	1	PFKFB2	207222801	rs1564879	1	207251518	A	G	0.441352	-0.1548	0.076	0.0415997	0.423776	0.0345205	1.21794e-34	-0.365287	0.181792	0.0444978	0.934773	20	0.693997445026584	0.48597440552365	0.991065472232956	0.738964111111111
ENSG00000134324	2	LPIN1	11817721	rs3795974	2	11924950	C	T	0.596421	0.003052	0.07669	0.9683	0.500444	0.0491912	2.605135e-24	0.00609858	0.153245	0.968256	0.702321	15	1.00611721420047	0.745081537710607	1.35860546460579	0.968256
ENSG00000079785	2	DDX1	15731302	rs807626	2	15779723	T	C	0.422465	-0.05141	0.07786	0.509	0.190341	0.0218256	2.757319e-18	-0.270094	0.410226	0.510279	0.519819	15	0.763307740036891	0.341592436058078	1.70565458861965	0.897485139534884
ENSG00000132305	2	IMMT	86371055	rs10901	2	86433240	T	C	0.475149	-0.00722	0.07806	0.9263	-0.100134	0.0155396	1.165331e-10	0.0721034	0.779636	0.926314	0.953981	17	1.07476646917146	0.233171006765234	4.95397339180471	0.968256
ENSG00000115368	2	WDR75	190306159	rs115414746	2	190326872	A	T	0.0377734	-0.4384	0.203	0.0307603	-0.63405	0.0865176	2.326328e-13	0.691428	0.333776	0.0383089	0.00146389	8	1.99656459276891	1.0379286454087	3.84060136574112	0.738964111111111
ENSG00000138363	2	ATIC	216176540	rs28366034	2	216176780	T	C	0.140159	0.04761	0.0997	0.633	0.498066	0.0464618	8.208637e-27	0.0955897	0.200373	0.63332	0.929384	10	1.10030751519159	0.742938968225217	1.62957750201103	0.897485139534884
ENSG00000197548	3	ATG7	11313995	rs921226	3	11324794	T	C	0.17495	0.05328	0.08143	0.5129	-0.342535	0.0559901	9.48912e-10	-0.155546	0.239083	0.515309	0.287715	15	0.855947702429011	0.535717301297591	1.36759904434469	0.897485139534884
ENSG00000114857	3	NKTR	42642106	rs627664	3	42650393	G	A	0.347913	-0.07894	0.07624	0.3005	-0.293808	0.0240152	2.039906e-34	0.268679	0.260417	0.3022	0.0167776	20	1.30823513016154	0.785261637933635	2.17950180310914	0.897485139534884
ENSG00000114770	3	ABCC5	183637722	rs3792585	3	183646222	G	A	0.479125	0.07341	0.07621	0.3354	0.180847	0.0331627	4.943444e-08	0.405923	0.427929	0.342837	0.162059	6	1.5006869951105	0.64867864434517	3.47176753377967	0.897485139534884
ENSG00000118564	4	FBXL5	15606162	rs13129739	4	15585354	T	C	0.338966	0.01495	0.07955	0.8509	-0.137801	0.0247163	2.470878e-08	-0.10849	0.57761	0.851013	0.159595	7	0.897187866650778	0.289209019911984	2.78326750773661	0.936115
ENSG00000037474	5	NSUN2	6599352	rs2303711	5	6602544	C	T	0.675944	0.06739	0.07768	0.3857	-0.390495	0.031789	1.104641e-34	-0.172576	0.199422	0.386831	0.257482	20	0.841494332812182	0.569245704477503	1.24394915338883	0.897485139534884
ENSG00000186468	5	RPS23	81569177	rs3739	5	81569311	G	A	0.299205	0.02772	0.1011	0.784	-0.476325	0.0314382	7.446922e-52	-0.0581956	0.212285	0.783978	0.535768	20	0.943465387557625	0.622336584478697	1.43029826579274	0.936115
ENSG00000156475	5	PPP2R2B	145967936	rs319215	5	146255753	A	G	0.114314	0.1366	0.08725	0.1174	-0.82051	0.0723238	7.856409e-30	-0.166482	0.107344	0.120921	0.765078	20	0.846638056283298	0.686000968122472	1.04489065126099	0.738964111111111
ENSG00000211445	5	GPX3	150400124	rs2345000	5	150383263	A	C	0.361829	-0.07156	0.07841	0.3614	0.185222	0.0320395	7.423878e-09	-0.386347	0.428573	0.367336	0.812216	8	0.679534686228421	0.293361371525471	1.57405655484354	0.897485139534884
ENSG00000137312	6	FLOT1	30695486	rs9501029	6	30697740	G	A	0.0526839	0.06081	0.1088	0.5761	-0.375649	0.057413	6.032658e-11	-0.16188	0.290687	0.577604	0.121829	4	0.8505432636082	0.481125792595502	1.50360644638624	0.897485139534884
ENSG00000096433	6	ITPR3	33588142	rs13192436	6	33599979	T	C	0.299205	0.04942	0.117	0.6728	0.213995	0.0332265	1.190873e-10	0.23094	0.547916	0.673399	0.822235	20	1.25978365016257	0.430427938228643	3.68715574492722	0.897485139534884
ENSG00000189043	7	NDUFA4	10971578	rs6961017	7	10919417	A	G	0.578529	-0.1501	0.08384	0.0733905	0.0998311	0.0180978	3.463973e-08	-1.50354	0.882943	0.0885919	0.141786	15	0.222341675822176	0.0393953188756278	1.25486535503073	0.738964111111111
ENSG00000127948	7	POR	75528518	rs7781268	7	75748183	A	G	0.232604	0.06466	0.09434	0.493	0.243234	0.0391814	5.369881e-10	0.265835	0.390214	0.495711	0.260428	11	1.30451979516197	0.607146940871691	2.80289956419146	0.897485139534884
ENSG00000131669	9	NINJ1	95883771	rs7032525	9	95882901	C	T	0.185885	0.112	0.106	0.2907	-0.480202	0.0534562	2.632589e-19	-0.233235	0.222262	0.294008	0.0696354	18	0.791967439306163	0.512287893488396	1.22433583321712	0.897485139534884
ENSG00000136869	9	TLR4	120466610	rs1252041	9	120444797	G	A	0.892644	-0.01468	0.1781	0.9343	-0.40348	0.0654121	6.903802e-10	0.0363835	0.441449	0.934314	0.48834	12	1.03705348024945	0.436548176414548	2.46359961855899	0.968256
ENSG00000136856	9	SLC2A8	130159421	rs11794990	9	130171020	G	A	0.248509	-0.06211	0.1022	0.5432	-0.605997	0.0568056	1.438152e-26	0.102492	0.168921	0.544019	0.343788	20	1.10792843844684	0.795652170795499	1.54276638683961	0.897485139534884
ENSG00000107290	9	SETX	135136743	rs11788274	9	135233841	A	G	0.181909	-0.005441	0.1042	0.9583	0.256772	0.0418043	8.13675e-10	-0.02119	0.405822	0.958357	0.579532	6	0.979032930639974	0.441931175750664	2.16890215461577	0.968256
ENSG00000012779	10	ALOX5	45869661	rs11239594	10	46214731	A	G	0.22167	0.1195	0.08228	0.1465	-0.177596	0.0305589	6.188127e-09	-0.672876	0.477547	0.158828	0.355726	11	0.510239018156516	0.200113990959329	1.30097777972075	0.794139
ENSG00000213551	10	DNAJC9	74943120	rs7080436	10	75391178	C	T	0.0695825	-0.07316	0.09609	0.446499	-0.497274	0.07176	4.217775e-12	0.147122	0.194396	0.449161	0.00428284	17	1.15849529083417	0.791445578062794	1.69577211129286	0.897485139534884
ENSG00000165637	10	VDAC2	76969912	rs1259505	10	76996941	C	T	0.460239	0.1358	0.07738	0.0793195	-0.10001	0.0172039	6.128973e-09	-1.35786	0.808213	0.0929412	0.6046	6	0.257210619137535	0.0527623463491503	1.25387339977877	0.738964111111111
ENSG00000167325	11	RRM1	4115937	rs12806698	11	4115974	A	C	0.2833	0.01112	0.07809	0.8868	0.279825	0.0313341	4.245893e-19	0.0397391	0.279103	0.886779	0.170497	20	1.0405392620817	0.602117433763907	1.79819067713303	0.956329754901961
ENSG00000173327	11	MAP3K11	65365226	rs1144789	11	65389631	G	A	0.56163	-0.04121	0.07846	0.5994	-0.208784	0.0288577	4.656824e-13	0.197381	0.376784	0.600378	0.440123	13	1.21820808958111	0.58209847763845	2.5494499754432	0.897485139534884
ENSG00000084207	11	GSTP1	67351066	rs6591251	11	67344689	C	T	0.406561	0.04409	0.08279	0.5943	-0.299815	0.0340178	1.213161e-18	-0.147057	0.276641	0.595015	0.280604	20	0.863244771062001	0.50194066675047	1.48462	0.897485139534884
ENSG00000149273	11	RPS3	75110530	rs34593568	11	75127406	A	G	0.0656064	0.0987	0.09077	0.2769	-0.483433	0.0504069	8.755994e-22	-0.204165	0.188964	0.279946	0.682508	7	0.815327830995918	0.562966902677189	1.18081448276132	0.897485139534884
ENSG00000111321	12	LTBR	6484211	rs10849448	12	6493351	G	A	0.737575	-0.06496	0.1022	0.5252	-0.591031	0.0364299	3.424608e-59	0.10991	0.173051	0.525344	0.093968	14	1.11617760995332	0.795113855592717	1.56688560788868	0.897485139534884
ENSG00000185591	12	SP1	53773960	rs11170516	12	53752692	A	G	0.151093	0.1944	0.1076	0.0707196	0.385168	0.0418035	3.148409e-20	0.504715	0.284679	0.0762405	0.299672	20	1.65651334687545	0.948137409974941	2.89413374001247	0.738964111111111
ENSG00000139343	12	SNRPF	96252706	rs117452171	12	96226537	T	C	0.0874751	0.1924	0.1643	0.2417	0.325023	0.0589557	3.52755e-08	0.591958	0.516781	0.252014			1.80752408500618	0.656434238563464	4.97710680818113	0.897485139534884
ENSG00000092096	14	SLC22A17	23815515	rs10130118	14	23815409	C	G	0.525845	0.01616	0.07862	0.8372	-0.312225	0.032433	6.163008e-22	-0.0517575	0.251863	0.837182	0.938447	15	0.949559107008591	0.5796046881342	1.55565080159287	0.936115
ENSG00000089737	14	DDX24	94517266	rs75825150	14	94546945	A	G	0.0308151	-0.03578	0.1432	0.8027	-0.297415	0.0518802	9.882851e-09	0.120303	0.481939	0.802879			1.12783853488781	0.438542987020914	2.90055889257037	0.936115
ENSG00000033800	15	PIAS1	68346517	rs4777011	15	68221174	C	G	0.374751	0.06871	0.07844	0.3811	-0.168098	0.0265158	2.304608e-10	-0.40875	0.471066	0.385552	0.715356	20	0.664480331641847	0.26393844655758	1.67286773449482	0.897485139534884
ENSG00000117906	15	RCN2	77223960	rs188260887	15	77197839	T	G	0.0159046	0.2104	0.4449	0.6363	-0.579441	0.0949636	1.049349e-09	-0.363109	0.770112	0.637283			0.695510618709825	0.153734449326905	3.1465622887782	0.897485139534884
ENSG00000140545	15	MFGE8	89441916	rs3743388	15	89449137	G	C	0.32008	-0.05655	0.08047	0.4822	-0.209566	0.0344116	1.12927e-09	0.269843	0.386532	0.485106	0.735289	11	1.30975880245829	0.614000387332809	2.79392025804561	0.897485139534884
ENSG00000140988	16	RPS2	2012053	rs1860236	16	2023372	C	A	0.154076	0.1066	0.1283	0.4058	-0.17777	0.0318899	2.48251e-08	-0.599651	0.729692	0.411198	0.962612	5	0.549003204781815	0.131355574986733	2.29456967388819	0.897485139534884
ENSG00000169180	16	XPO6	28109300	rs205438	16	28093674	T	C	0.714712	0.1419	0.08656	0.1011	-0.283853	0.0358158	2.274958e-15	-0.499907	0.311402	0.108418	0.0726803	19	0.60658706968701	0.329474960611986	1.11677036830971	0.738964111111111
ENSG00000132600	16	PRMT7	68344877	rs79543001	16	68387341	T	C	0.11332	0.1261	0.1365	0.3557	0.513311	0.0481043	1.394167e-26	0.24566	0.266915	0.357381	0.0303336	20	1.27846482159875	0.757680565278203	2.15720499504351	0.897485139534884
ENSG00000189091	16	SF3B3	70557691	rs6499323	16	70624483	G	A	0.235586	-0.04885	0.08075	0.5452	-0.165344	0.0267776	6.627999e-10	0.295445	0.490714	0.547127	0.606712	12	1.34372418292192	0.513577446576242	3.51572034910442	0.897485139534884
ENSG00000141504	17	SAT2	7529552	rs858520	17	7530271	T	C	0.388668	-0.01462	0.07742	0.8502	0.428363	0.0313322	1.499398e-42	-0.0341299	0.180752	0.850232	0.79719	20	0.96644595515367	0.678138442098754	1.37732611255929	0.936115
ENSG00000030582	17	GRN	42422614	rs5848	17	42430244	T	C	0.301193	0.03282	0.08361	0.6947	-0.339909	0.0348086	1.589692e-22	-0.0965553	0.246176	0.694896	0.749485	7	0.907959686040775	0.560424772760137	1.47101061827633	0.897485139534884
ENSG00000171791	18	BCL2	60790579	rs11152372	18	60860930	T	G	0.699801	0.03081	0.07682	0.6884	-0.381296	0.0567745	1.868228e-11	-0.0808034	0.20183	0.688896	0.379791	11	0.922375012547626	0.621021112526097	1.36996254493116	0.897485139534884
ENSG00000104823	19	ECH1	39306062	rs2116852	19	39350452	G	A	0.421471	-0.1055	0.07767	0.1742	-0.165868	0.0292073	1.354909e-08	0.636048	0.481472	0.186485	0.390261	14	1.88900077728707	0.735182052473042	4.85366029351211	0.854722916666667
ENSG00000240972	22	MIF	24236191	rs5760120	22	24266867	A	G	0.609344	0.03898	0.08246	0.6364	0.871975	0.0605598	5.282279e-47	0.0447031	0.0946179	0.636599	0.580697	20	1.04571734033602	0.868708212482136	1.25879408087434	0.897485139534884
ENSG00000100097	22	LGALS1	38071615	rs929039	22	38071511	C	T	0.33002	0.08173	0.08475	0.3348	-0.382375	0.033459	3.023765e-30	-0.213743	0.222429	0.336577	0.505333	18	0.807555900222193	0.522200408735034	1.24884339628041	0.897485139534884
ENSG00000073150	22	PANX2	50609160	rs6010198	22	50610628	A	G	0.743539	0.1578	0.09531	0.0978701	0.443869	0.0750507	3.333777e-09	0.35551	0.222981	0.110856	0.0570319	12	1.42690819192149	0.921702514384917	2.20902835393847	0.738964111111111
Significant results （Exposure: Genes from the Heart_Atrial_Appendage, Outcome: AMI---ukb-e-I21_CSA)
probeID	ProbeChr	Gene	Probe_bp	topSNP	topSNP_chr	topSNP_bp	A1	A2	Freq	b_GWAS	se_GWAS	p_GWAS	b_eQTL	se_eQTL	p_eQTL	b_SMR	se_SMR	p_SMR	p_HEIDI	nsnp_HEIDI	or	lci	uci	FDR
ENSG00000123836	1	PFKFB2	207222801	rs1564879	1	207251518	A	G	0.441352	-0.1548	0.076	0.0415997	0.423776	0.0345205	1.21794e-34	-0.365287	0.181792	0.0444978	0.934773	20	0.693997445026584	0.48597440552365	0.991065472232956	0.738964111111111
SMR results （Exposure: Genes from the Whole_Blood, Outcome: AMI--- ukb-e-I21_CSA)
probeID	ProbeChr	Gene	Probe_bp	topSNP	topSNP_chr	topSNP_bp	A1	A2	Freq	b_GWAS	se_GWAS	p_GWAS	b_eQTL	se_eQTL	p_eQTL	b_SMR	se_SMR	p_SMR	p_HEIDI	nsnp_HEIDI	or	lci	uci	FDR
ENSG00000116688	1	MFN2	12040238	rs2336384	1	12046063	T	G	0.657058	-0.007925	0.0805	0.9216	-0.633137	0.0246478	1.618959e-145	0.012517	0.127146	0.921578	0.508354	20	1.01259566552063	0.78923657619029	1.29916683129489	0.998469
ENSG00000159339	1	PADI4	17634690	rs1886303	1	17632382	T	C	0.421471	0.02065	0.07584	0.7855	0.163114	0.0211647	1.289123e-14	0.126599	0.465241	0.785534	0.745743	17	1.13496180683325	0.455995033944336	2.82489546394368	0.998469
ENSG00000117450	1	PRDX1	45976708	rs11211134	1	45993118	T	C	0.692843	0.09603	0.08589	0.2635	-0.112531	0.0194552	7.2895e-09	-0.853365	0.777385	0.272319			0.425979097848449	0.0928249701956604	1.95484244617901	0.998469
ENSG00000116157	1	GPX7	53068044	rs12089784	1	53068430	A	G	0.579523	0.01926	0.07721	0.803	-0.561637	0.0303941	3.075584e-76	-0.0342926	0.137486	0.803031	0.978327	20	0.966288727187608	0.73803416604451	1.26513642219856	0.998469
ENSG00000117054	1	ACADM	76190036	rs77773255	1	76217193	A	G	0.305169	0.04245	0.09886	0.667699	0.235116	0.022606	2.463216e-25	0.180549	0.420831	0.667902	0.947429	20	1.19787481590844	0.525040561171804	2.73293947306702	0.998469
ENSG00000143546	1	S100A8	153362508	rs3014874	1	153337943	A	G	0.291252	-0.1088	0.09639	0.2589	-0.0703118	0.0119163	3.624149e-09	1.54739	1.39575	0.267583	0.461298	3	4.69918927896497	0.304744974903106	72.4618343142835	0.998469
ENSG00000163568	1	AIM2	159032274	rs79288222	1	159054382	A	G	0.0427435	-0.01921	0.09114	0.8331	-0.266264	0.0427012	4.5031e-10	0.0721464	0.342487	0.833157	0.951481	5	1.07481268512327	0.549290342640311	2.10311782025696	0.998469
ENSG00000118217	1	ATF6	161736084	rs12048680	1	161912723	A	G	0.0974155	0.04157	0.09136	0.649101	0.133408	0.0173407	1.433133e-14	0.311601	0.686013	0.649671	0.648202	6	1.3656097060391	0.355943068806995	5.23929255169566	0.998469
ENSG00000135828	1	RNASEL	182542769	rs12041623	1	182561633	C	T	0.370775	0.03665	0.08441	0.664099	0.0953317	0.0146109	6.814179e-11	0.384447	0.887393	0.664846	0.899523	3	1.46880184939061	0.25798772311972	8.36233153533493	0.998469
ENSG00000163545	1	NUAK2	205271187	rs61823093	1	205304806	G	A	0.421471	0.01215	0.08819	0.8904	0.149501	0.0158708	4.516094e-21	0.0812704	0.589959	0.890433	0.165395	19	1.08466415010328	0.341280950213267	3.44729560142189	0.998469
ENSG00000143748	1	NVL	224415036	rs4654023	1	224518143	C	T	0.970179	-0.0103	0.1473	0.9442	0.343168	0.0477152	6.384677e-13	-0.0300145	0.429256	0.944256	0.48811	7	0.970431462190289	0.418383727163686	2.25089352588597	0.998469
ENSG00000143799	1	PARP1	226548392	rs6661762	1	226543691	A	C	0.16998	-0.1271	0.09674	0.189	0.0945854	0.0170385	2.835958e-08	-1.34376	1.05103	0.201069			0.260862977483467	0.0332473970219116	2.04676152472003	0.998469
ENSG00000172059	2	KLF11	10182976	rs72786603	2	10173612	A	G	0.117296	-0.1957	0.1464	0.1815	-0.253455	0.0368327	5.932746e-12	0.772129	0.588415	0.189446	0.455707	9	2.16436929433723	0.683065584406588	6.85804489233562	0.998469
ENSG00000134324	2	LPIN1	11817721	rs3795974	2	11924950	C	T	0.596421	0.003052	0.07669	0.9683	0.20143	0.0132399	2.860255e-52	0.0151517	0.380729	0.968255	0.757919	20	1.01526706894855	0.481390186103041	2.14123023494865	0.998469
ENSG00000079785	2	DDX1	15731302	rs7591533	2	15734149	C	T	0.577535	-0.095	0.0872	0.2759	0.143516	0.0179693	1.385686e-15	-0.661947	0.613224	0.280386	0.552713	10	0.515846003950311	0.155071955616551	1.71595888330374	0.998469
ENSG00000168906	2	MAT2A	85766288	rs72844420	2	85729520	T	G	0.251491	0.2178	0.1513	0.15	-0.245525	0.0284867	6.758509e-18	-0.887079	0.624766	0.155649	0.0279329	20	0.41185703182008	0.121041676355335	1.40138685919786	0.998469
ENSG00000132305	2	IMMT	86371055	rs13035593	2	86430497	T	C	0.475149	-0.007779	0.07806	0.9206	-0.314637	0.0188264	1.061813e-62	0.0247237	0.2481	0.92062	0.967237	20	1.02503186509017	0.630304464092283	1.66695681897693	0.998469
ENSG00000144218	2	AFF3	100162323	rs12712065	2	100761105	G	C	0.508946	-0.03909	0.07611	0.6076	-0.111123	0.0170815	7.744923e-11	0.351772	0.687048	0.608647	0.83811	14	1.42158436553061	0.36978183588088	5.46512000381778	0.998469
ENSG00000123636	2	BAZ2B	160175490	rs10165041	2	160436579	C	G	0.371769	-0.02419	0.07621	0.7509	0.231727	0.0176557	2.374035e-39	-0.10439	0.328975	0.751001	0.0622823	20	0.900873888084485	0.472753579413498	1.71669511892285	0.998469
ENSG00000138363	2	ATIC	216176540	rs4535042	2	216176807	G	T	0.281312	0.06809	0.07789	0.382	0.111432	0.0168155	3.431673e-11	0.611045	0.705047	0.386121	0.913012	5	1.84235565484204	0.462621006765834	7.33705194811126	0.998469
ENSG00000018280	2	SLC11A1	219246752	rs62182118	2	219228638	T	C	0.106362	0.1755	0.1436	0.2217	-0.285358	0.024782	1.112066e-30	-0.615017	0.506054	0.224245	0.187843	9	0.540631704492219	0.200511667882707	1.45768394921106	0.998469
ENSG00000124831	2	LRRFIP1	238536219	rs6753606	2	238589527	A	G	0.77833	0.1396	0.08432	0.0978093	-0.114512	0.020865	4.059529e-08	-1.21909	0.769116	0.112956	0.785405	3	0.295498948653054	0.0654442031294146	1.33426070575551	0.998469
ENSG00000197548	3	ATG7	11313995	rs12492311	3	11291993	C	T	0.140159	-0.01205	0.08078	0.8815	-0.130775	0.0213793	9.541378e-10	0.092143	0.617886	0.881454	0.21424	6	1.09652161346069	0.326634470675348	3.68105560414504	0.998469
ENSG00000114857	3	NKTR	42642106	rs339725	3	42697605	C	G	0.347913	-0.08905	0.0767	0.2457	-0.102643	0.0121267	2.578158e-17	0.86757	0.754247	0.250042	0.0160573	18	2.38111770168037	0.542941271779281	10.4426054970462	0.998469
ENSG00000163421	3	PROK2	71820807	rs6777956	3	71854587	T	C	0.224652	-0.2195	0.09129	0.01622	-0.208028	0.0212247	1.112512e-22	1.05515	0.451847	0.0195338	0.335842	11	2.87240598248577	1.18474774676692	6.96411210802938	0.998469
ENSG00000121552	3	CSTA	122044091	rs2001548	3	122032789	A	G	0.168986	0.04186	0.09551	0.6612	-0.133679	0.0235548	1.384898e-08	-0.313138	0.7166	0.662128	0.181172	5	0.731149007043589	0.179483140545965	2.97843501553797	0.998469
ENSG00000138496	3	PARP9	122246771	rs3828362	3	122131777	G	C	0.412525	0.05242	0.07725	0.4974	0.0873213	0.013988	4.304462e-10	0.600312	0.889875	0.499928	0.776078	10	1.82268739015162	0.318592315940536	10.4277132749109	0.998469
ENSG00000114770	3	ABCC5	183637722	rs7639048	3	183746044	G	A	0.499006	0.08845	0.07582	0.2434	-0.389072	0.0260409	1.788639e-50	-0.227336	0.195467	0.244814	0.448555	20	0.796653061886837	0.543105699289444	1.16857	0.998469
ENSG00000037474	5	NSUN2	6599352	rs7717596	5	6610391	C	T	0.672962	0.06884	0.0775	0.3744	-0.322067	0.0231431	5.041077e-44	-0.213744	0.241123	0.375373	0.264643	20	0.807555092666697	0.503412643694597	1.29544864607642	0.998469
ENSG00000171530	5	TBCA	76986991	rs254398	5	77084524	A	G	0.782306	0.0003284	0.08188	0.9968	0.165697	0.0232241	9.700603e-13	0.00198193	0.494155	0.9968	0.169488	11	1.00198389532142	0.380388617959753	2.63933167051208	0.998469
ENSG00000186468	5	RPS23	81569177	rs226198	5	81573992	T	C	0.765408	-0.1048	0.125	0.4016	0.190985	0.0157112	5.333307e-34	-0.548734	0.656057	0.402923	0.745898	20	0.577680691390489	0.159676446587721	2.08994	0.998469
ENSG00000155506	5	LARP1	154092462	rs73276703	5	154088617	G	A	0.498012	-0.04867	0.08349	0.559899	-0.403149	0.0224332	3.283691e-72	0.120725	0.207204	0.560137	0.481561	20	1.12831458318866	0.751717387622487	1.69358035293385	0.998469
ENSG00000180537	6	RNF182	13924677	rs7761500	6	13917140	A	G	0.336978	0.04205	0.07822	0.590799	0.726575	0.0373286	2.205109e-84	0.0578743	0.107697	0.591004	0.525366	20	1.05958179790698	0.857947972023519	1.30860334550102	0.998469
ENSG00000137312	6	FLOT1	30695486	rs1264372	6	30769726	T	C	0.208748	-0.3649	0.1797	0.0423097	0.0877559	0.0129939	1.441899e-11	-4.15812	2.13828	0.0518219	0.0346941	20	0.0156369277278414	0.000236597824808968	1.03345628373024	0.998469
ENSG00000096433	6	ITPR3	33588142	rs386906	6	33558915	T	C	0.629225	-0.07599	0.0985	0.4405	-0.122864	0.0116528	5.430097e-26	0.618489	0.803843	0.441647	0.650195	20	1.85612132258552	0.384026668341453	8.97121644972159	0.998469
ENSG00000003147	7	ICA1	8152814	rs2302551	7	8301583	C	T	0.602386	-0.07948	0.07824	0.3097	0.209102	0.0272098	1.532139e-14	-0.380102	0.377426	0.313893	0.448283	8	0.683791658905942	0.326326469022936	1.4328320782231	0.998469
ENSG00000146592	7	CREB5	28338940	rs56388170	7	28724374	T	G	0.301193	-0.009589	0.08384	0.9089	-0.160214	0.0154427	3.230402e-25	0.0598512	0.523332	0.908948	0.741066	8	1.06167855702195	0.380648264708123	2.96116247713489	0.998469
ENSG00000127948	7	POR	75528518	rs2302429	7	75614777	A	G	0.191849	-0.05933	0.09646	0.5385	0.116013	0.0135505	1.113614e-17	-0.511408	0.833601	0.539551	0.572894	20	0.599650675988469	0.117036905769015	3.07237217910648	0.998469
ENSG00000165092	9	ALDH1A1	75515578	rs7867580	9	75852207	G	A	0.739563	-0.0574	0.09388	0.5409	0.305092	0.046315	4.478019e-11	-0.18814	0.309033	0.542656	0.0396851	13	0.828498709293713	0.452103257248275	1.51825960175377	0.998469
ENSG00000131669	9	NINJ1	95883771	rs7032525	9	95882901	C	T	0.185885	0.112	0.106	0.2907	-0.217018	0.020482	3.125601e-26	-0.516086	0.490861	0.29308	0.0904706	20	0.596852061189873	0.228053834881004	1.56205390333593	0.998469
ENSG00000136810	9	TXN	113006091	rs72757068	9	113036532	C	T	0.139165	-0.03068	0.1764	0.8619	0.157946	0.0191299	1.500022e-16	-0.194244	1.11709	0.861956	0.331778	9	0.82345695625659	0.0922050479424683	7.35405895814358	0.998469
ENSG00000136869	9	TLR4	120466610	rs2770150	9	120463139	G	A	0.250497	-0.007084	0.09038	0.9375	-0.287816	0.0158059	4.343964e-74	0.0246129	0.314023	0.937526	0.796656	20	1.02491829785126	0.55384402233984	1.89666670560499	0.998469
ENSG00000136856	9	SLC2A8	130159421	rs4837142	9	130114364	T	C	0.765408	-0.05086	0.1096	0.6427	-0.185713	0.0247033	5.57361e-14	0.273863	0.591281	0.643243	0.336322	20	1.31503463015289	0.412694462520831	4.19030599038885	0.998469
ENSG00000108091	10	CCDC6	61548521	rs55842846	10	61607063	A	G	0.395626	0.01929	0.0773	0.803	-0.18031	0.029216	6.759214e-10	-0.106982	0.429056	0.803095	0.797053	20	0.898541846597981	0.387541724444334	2.08333038525167	0.998469
ENSG00000165637	10	VDAC2	76969912	rs1259501	10	76990185	A	G	0.459245	0.1425	0.07709	0.0645506	-0.14162	0.017346	3.22942e-16	-1.00621	0.558121	0.0714104	0.365877	20	0.365601988650832	0.122440857683563	1.09166839104384	0.998469
ENSG00000197142	10	ACSL5	114133776	rs10885342	10	114149305	C	T	0.527833	0.05198	0.07783	0.5042	-0.487324	0.0214076	1.04179e-114	-0.106664	0.159778	0.504403	0.00680552	20	0.898827628342089	0.657159263287253	1.22936881606114	0.998469
ENSG00000167325	11	RRM1	4115937	rs2920144	11	4060283	G	A	0.564612	0.05194	0.07827	0.507	-0.0891125	0.0133352	2.349173e-11	-0.582859	0.882648	0.509028	0.300874	20	0.558299903227537	0.0989788507952636	3.14914529153932	0.998469
ENSG00000110700	11	RPS13	17095936	rs68175505	11	17275396	A	C	0.0218688	-0.01905	0.1304	0.8839	0.170073	0.0256578	3.391043e-11	-0.112011	0.766916	0.883879	0.864018	5	0.894034423067614	0.198857585740947	4.01944711664705	0.998469
ENSG00000026508	11	CD44	35160417	rs12419062	11	35249670	G	A	0.356859	0.03066	0.09071	0.735401	0.0977872	0.0163419	2.179451e-09	0.313538	0.929105	0.735768	0.013146	7	1.36825745555725	0.221461216419379	8.4535274164789	0.998469
ENSG00000173327	11	MAP3K11	65365226	rs2004649	11	65380916	A	G	0.440358	0.03503	0.07835	0.654801	0.157588	0.011413	2.287422e-43	0.222288	0.497443	0.654975	0.418594	20	1.24893101820683	0.471092751370157	3.3110861580919	0.998469
ENSG00000149273	11	RPS3	75110530	rs35378921	11	75118589	A	C	0.0656064	0.09505	0.09048	0.2935	-0.202383	0.0214453	3.830046e-21	-0.469654	0.449835	0.296458	0.753191	10	0.625218556483228	0.258895544945292	1.50986855897259	0.998469
ENSG00000111321	12	LTBR	6484211	rs10849448	12	6493351	G	A	0.737575	-0.06496	0.1022	0.5252	-0.0924401	0.0160942	9.263818e-09	0.702725	1.11233	0.527544	0.235261	7	2.01924766708051	0.228220776628414	17.8658630526387	0.998469
ENSG00000185591	12	SP1	53773960	rs10876450	12	53811034	C	T	0.162028	0.2255	0.1071	0.0353501	0.106509	0.0168749	2.760031e-10	2.11719	1.06002	0.0457917	0.127609	15	8.30775985230767	1.04034334698463	66.3423993277431	0.998469
ENSG00000139343	12	SNRPF	96252706	rs17370487	12	96272463	A	G	0.199801	-0.004226	0.1146	0.9706	0.139712	0.0233773	2.281196e-09	-0.0302479	0.820274	0.970584	0.802818	20	0.970204989917356	0.194371317804332	4.84278098792393	0.998469
ENSG00000198431	12	TXNRD1	104609557	rs7488680	12	104697102	T	G	0.523857	0.02299	0.07575	0.7615	-0.0915365	0.0148635	7.345616e-10	-0.251157	0.828543	0.76179	0.574343	9	0.777900231634857	0.15333943584039	3.94633492070129	0.998469
ENSG00000152520	13	PAN3	28712643	rs2485796	13	28775670	G	A	0.316103	-0.1199	0.07882	0.1282	0.0748118	0.0127267	4.144101e-09	-1.60269	1.08828	0.140838	0.407433	5	0.201354146178397	0.0238560171992221	1.69950800440207	0.998469
ENSG00000120696	13	KBTBD7	41763969	rs9525462	13	41768690	C	G	0.83499	-0.07448	0.08502	0.381	-0.165017	0.0203204	4.6325e-16	0.451347	0.518209	0.383767	0.118742	8	1.57042612542294	0.568733886811035	4.33636586917552	0.998469
ENSG00000089737	14	DDX24	94517266	rs75825150	14	94546945	A	G	0.0308151	-0.03578	0.1432	0.8027	-0.222567	0.0368665	1.569018e-09	0.160761	0.643953	0.802861			1.17440425265324	0.332409751429714	4.14917234743533	0.998469
ENSG00000140455	15	USP3	63796793	rs62011287	15	63791228	G	A	0.395626	-0.0001645	0.08571	0.9985	0.153763	0.0159751	6.262087e-22	-0.00106983	0.557416	0.998469	0.810068	20	0.998930742064092	0.335006551711685	2.97864	0.998469
ENSG00000033800	15	PIAS1	68346517	rs12439871	15	68336811	A	G	0.554672	-0.0376	0.07919	0.635	0.13625	0.0160609	2.188468e-17	-0.275963	0.582121	0.635453	0.607162	20	0.758841007359093	0.242459604951443	2.37499221598207	0.998469
ENSG00000140545	15	MFGE8	89441916	rs58743434	15	89460555	G	A	0.362823	-0.007216	0.08718	0.934	0.263815	0.0287722	4.769953e-20	-0.0273525	0.330472	0.934036	0.338637	20	0.973018192152703	0.509116901419941	1.85962084468138	0.998469
ENSG00000140988	16	RPS2	2012053	rs2286466	16	2014283	G	A	0.809145	0.1095	0.1028	0.2868	-0.135793	0.0148238	5.165744e-20	-0.806374	0.762135	0.290034	0.73335	4	0.446474049578327	0.100242943931076	1.98855968439963	0.998469
ENSG00000169180	16	XPO6	28109300	rs4788046	16	28160181	A	G	0.280318	-0.2057	0.1071	0.0547104	0.0930443	0.011772	2.704057e-15	-2.21077	1.18456	0.0619962	0.735836	16	0.109616211528566	0.0107536763158662	1.11735870384597	0.998469
ENSG00000013364	16	MVP	29831715	rs11859871	16	29835440	G	A	0.136183	-0.0228	0.1129	0.84	0.119329	0.0170456	2.549036e-12	-0.191068	0.946517	0.840023			0.826076413045175	0.129219687398089	5.28094637845158	0.998469
ENSG00000102882	16	MAPK3	30125426	rs55732507	16	30141985	C	T	0.437376	-0.07585	0.08867	0.3924	0.20575	0.0134158	4.368646e-53	-0.368651	0.43163	0.393054	0.0419108	20	0.691666760031608	0.296815127595575	1.61178748134586	0.998469
ENSG00000132600	16	PRMT7	68344877	rs79543001	16	68387341	T	C	0.11332	0.1261	0.1365	0.3557	0.274756	0.0293798	8.611456e-21	0.458953	0.499222	0.35792	0.0645691	20	1.58241632746734	0.594804725345592	4.20985464091651	0.998469
ENSG00000257017	16	HP	72088491	rs7197453	16	72079127	C	G	0.353877	0.04844	0.07754	0.5321	-0.224019	0.0303292	1.510386e-13	-0.216232	0.347367	0.533621	0.351894	20	0.805548392965717	0.407762117482933	1.59138915948171	0.998469
ENSG00000103194	16	USP10	84733584	rs2303231	16	84808622	G	T	0.0149105	0.1359	0.1898	0.4739	-0.733373	0.0434754	7.649064e-64	-0.185308	0.259037	0.474379			0.830848343149591	0.500063334290866	1.38044307986175	0.998469
ENSG00000167703	17	SLC43A2	1472561	rs876789	17	1495745	T	A	0.132207	0.09499	0.09454	0.315	0.145574	0.0238939	1.11156e-09	0.65252	0.658201	0.321505	0.0803388	5	1.92037407924054	0.528583781115621	6.97682512398596	0.998469
ENSG00000141504	17	SAT2	7529552	rs858520	17	7530271	T	C	0.388668	-0.01462	0.07742	0.8502	0.118987	0.0171978	4.557207e-12	-0.122871	0.650902	0.850273	0.933598	15	0.884377739931123	0.246932830656172	3.16735520670683	0.998469
ENSG00000126858	17	RHOT1	30469473	rs7208838	17	30468566	C	T	0.188867	-0.04742	0.08646	0.583399	-0.128868	0.0144699	5.294533e-19	0.367973	0.67219	0.584087	0.0645521	20	1.44480302876547	0.386926935861546	5.39496116309881	0.998469
ENSG00000030582	17	GRN	42422614	rs34365655	17	42398802	A	G	0.0854871	-0.07912	0.2447	0.7465	0.23128	0.0289189	1.269422e-15	-0.342096	1.05889	0.746642	0.737041	20	0.710280014554705	0.0891423810916777	5.65945953986786	0.998469
ENSG00000070540	17	WIPI1	66417089	rs28449485	17	66449844	G	T	0.10835	-0.01795	0.09403	0.8486	-0.283827	0.025461	7.364258e-29	0.0632427	0.331342	0.848629	0.502746	12	1.06528535261452	0.556444624475631	2.03943543091004	0.998469
ENSG00000035862	17	TIMP2	76849059	rs12937000	17	76907666	C	T	0.0954274	0.2902	0.1624	0.0739605	-0.156493	0.0224907	3.448323e-12	-1.8544	1.07142	0.0834908	0.422581	20	0.156546842607723	0.0191704892615377	1.2783666392707	0.998469
ENSG00000169710	17	FASN	80036214	rs59638227	17	80056066	G	A	0.285288	-0.1192	0.09639	0.2161	-0.161735	0.0214773	5.053698e-14	0.737008	0.603957	0.222352	0.744742	20	2.08967384755997	0.639705272765642	6.82616976142363	0.998469
ENSG00000167468	19	GPX4	1103936	rs8103169	19	1103414	G	A	0.447316	-0.008522	0.07947	0.9146	0.19656	0.019835	3.775048e-23	-0.0433557	0.404328	0.914607	0.892507	18	0.957570721577067	0.433510795481546	2.11515306280454	0.998469
ENSG00000099331	19	MYO9B	17186591	rs12461129	19	17161590	T	C	0.249503	0.07311	0.07835	0.3507	-0.0937483	0.0168734	2.760542e-08	-0.779854	0.847453	0.357451	0.161494	6	0.458472943468803	0.0870857616311832	2.41368320097096	0.998469
ENSG00000131943	19	C19orf12	30191721	rs1001434	19	30205448	T	C	0.151093	-0.116	0.08502	0.1725	0.22603	0.0252704	3.738281e-19	-0.513206	0.380496	0.177407	0.974785	20	0.598573472768935	0.28394402367033	1.26183392653001	0.998469
ENSG00000104823	19	ECH1	39306062	rs9419	19	39322087	G	T	0.591451	0.1279	0.07662	0.0950102	0.133451	0.0163838	3.782736e-16	0.958404	0.586076	0.101988	0.864681	14	2.60753153036018	0.826706982935815	8.22446262359732	0.998469
ENSG00000090006	19	LTBP4	41098789	rs2303728	19	41114065	T	G	0.227634	0.1146	0.0822	0.1634	-0.119234	0.0175422	1.068469e-11	-0.961135	0.703754	0.172025	0.491446	8	0.382458549082344	0.0962801758139169	1.51925918840115	0.998469
ENSG00000269858	19	EGLN2	41304901	rs12973666	19	41289397	C	G	0.50497	-0.01777	0.07869	0.8214	0.172755	0.0140401	8.576425e-35	-0.102862	0.455577	0.821369	0.326694	20	0.902251475594305	0.369430399626353	2.20354828957078	0.998469
ENSG00000271303	20	SRXN1	627259	rs6107703	20	633968	A	G	0.429423	-0.0541	0.08246	0.5118	-0.40376	0.022979	4.122528e-69	0.13399	0.204373	0.512069	0.200628	20	1.14338138577362	0.765993894423357	1.70669897351827	0.998469
ENSG00000125835	20	SNRPB	2442280	rs1109010	20	2457887	A	G	0.105368	-0.07064	0.1009	0.4839	0.105021	0.0186042	1.651652e-08	-0.672627	0.968121	0.487196	0.720421	9	0.510366083491015	0.0765245128549299	3.40379218972287	0.998469
ENSG00000124201	20	ZNFX1	47854483	rs237730	20	47940490	G	T	0.265408	0.001236	0.09443	0.9896	-0.174204	0.0198367	1.607209e-18	-0.00709513	0.542066	0.989557	0.106067	9	0.992929981011131	0.343164796819189	2.87299267386752	0.998469
ENSG00000156261	21	CCT8	30428126	rs2070610	21	30445948	A	G	0.132207	0.02956	0.1175	0.8014	0.41322	0.0301405	8.87244e-43	0.0715357	0.2844	0.801403	0.0394694	20	1.07415649740378	0.615150515788703	1.87565831662421	0.998469
ENSG00000240972	22	MIF	24236191	rs5760120	22	24266867	A	G	0.609344	0.03898	0.08246	0.6364	0.881332	0.044872	6.900152e-86	0.0442285	0.09359	0.636515	0.667254	20	1.04522116063905	0.870047126856508	1.25566448175609	0.998469
ENSG00000198355	22	PIM3	50354161	rs9617090	22	50439194	T	C	0.411531	0.003063	0.09327	0.9738	-0.235036	0.0266969	1.321602e-18	-0.013032	0.396836	0.973802	0.652966	19	0.987052548833349	0.453468006443715	2.14849277195775	0.998469
ENSG00000073150	22	PANX2	50609160	rs730559	22	50633048	G	T	0.217694	-0.1628	0.0971	0.0937109	0.117988	0.0200797	4.203085e-09	-1.3798	0.855811	0.106902	0.844893	6	0.251628873802275	0.0470196556206786	1.34660897225192	0.998469
ENSG00000196576	22	PLXNB2	50713408	rs62241220	22	50747507	A	G	0.430417	-0.08476	0.07987	0.2886	-0.120061	0.0172815	3.721452e-12	0.705974	0.672962	0.294152	0.318523	13	2.0258188718926	0.541706184254915	7.57595578747351	0.998469
Significant results （Exposure: Genes from the Whole_Blood, Outcome: AMI--- ukb-e-I21_CSA)
probeID	ProbeChr	Gene	Probe_bp	topSNP	topSNP_chr	topSNP_bp	A1	A2	Freq	b_GWAS	se_GWAS	p_GWAS	b_eQTL	se_eQTL	p_eQTL	b_SMR	se_SMR	p_SMR	p_HEIDI	nsnp_HEIDI	or	lci	uci	FDR
ENSG00000163421	3	PROK2	71820807	rs6777956	3	71854587	T	C	0.224652	-0.2195	0.09129	0.01622	-0.208028	0.0212247	1.112512e-22	1.05515	0.451847	0.0195338	0.335842	11	2.87240598248577	1.18474774676692	6.96411210802938	0.998469
ENSG00000185591	12	SP1	53773960	rs10876450	12	53811034	C	T	0.162028	0.2255	0.1071	0.0353501	0.106509	0.0168749	2.760031e-10	2.11719	1.06002	0.0457917	0.127609	15	8.30775985230767	1.04034334698463	66.3423993277431	0.998469
Note: Positive results refer to SMR findings that simultaneously met the criteria of P_SMR < 0.05, and P_HEIDI > 0.05, indicating statistical significance without evidence of heterogeneity.
